# Supplementary material for: catena-Poly[[tetra­aqua­manganese(II)]-μ-5-carboxyl­ato-1-carboxyl­atomethyl-2-oxidopyridinium-κ2 O 5:O 1]
Source: Acta Crystallogr Sect E Struct Rep Online. 2011 Jul 6;67(Pt 8):m1036. doi: 10.1107/S1600536811025967 (PMC3212127; doi:10.1107/S1600536811025967)
Supplement: Supplementary file 1 [file e-67-m1036-sup1.cif]

##############################################################################
#                                                                            #
# This CIF contains the data in a paper accepted for publication in          #
# Acta Crystallographica Section E. It conforms to the requirements of       #
# Notes for Authors for Acta Crystallographica Section E, and has been       #
# peer reviewed under the auspices of the IUCr Commission on Journals.       #
#                                                                            #
# Full details of the Crystallographic Information File format               #
# are given in the paper "The Crystallographic Information File (CIF):       #
# a New Standard Archive File for Crystallography" by S. R. Hall, F. H.      #
# Allen and I. D. Brown [Acta Cryst. (1991), A47, 655-685].                  #
#                                                                            #
# The current version of the core CIF dictionary is obtainable from          #
# ftp://ftp.iucr.org/pub/cif_core.dic.                                       #
#                                                                            #
# Software is freely available for graphical display of the structure(s)     #
# in this CIF. For information consult the CIF software page                 #
# http://www.iucr.org/resources/cif/software.                                #
#                                                                            #
# This file may be used for bona fide research purposes within the           #
# scientific community so long as proper attribution is given to the journal # 
# article from which it was obtained.                                        #
#                                                                            #
##############################################################################
data_I
_audit_creation_method     SHELXL-97
_chemical_name_systematic
;
<i>catena</i>-Poly[[tetraaquamanganese(II)]-\m-5-carboxylato-
1-carboxylatomethyl-2-oxidopyridinium-\k^2^<i>O</i>^5^:<i>O</i>^1^]
;
_chemical_name_common     ?
_chemical_formula_moiety     'C8 H13 Mn N O9'
_chemical_formula_sum     'C8 H13 Mn N O9'
_chemical_formula_iupac     '[Mn (C8 H5 N O5) (H2 O)4]'
_chemical_formula_weight     322.13
_chemical_melting_point     ?
_symmetry_cell_setting     monoclinic
_symmetry_space_group_name_H-M     'P 21/n'
_symmetry_space_group_name_Hall     '-P 2yn'
loop_
    _symmetry_equiv_pos_as_xyz
    'x, y, z'
    '-x+1/2, y+1/2, -z+1/2'
    '-x, -y, -z'
    'x-1/2, -y-1/2, z-1/2'
_cell_length_a     5.1537(2)
_cell_length_b     21.2008(9)
_cell_length_c     10.9727(4)
_cell_angle_alpha     90.00
_cell_angle_beta     99.182(2)
_cell_angle_gamma     90.00
_cell_volume     1183.54(8)
_cell_formula_units_Z     4
_cell_measurement_reflns_used     4396
_cell_measurement_theta_min     2.11
_cell_measurement_theta_max     27.39
_cell_measurement_temperature     293(2)
_exptl_crystal_description     block
_exptl_crystal_colour     colourless
_exptl_crystal_size_max     0.207
_exptl_crystal_size_mid     0.182
_exptl_crystal_size_min     0.132
_exptl_crystal_density_diffrn     1.808
_exptl_crystal_density_meas     ?
_exptl_crystal_density_method     'not measured'
_exptl_crystal_F_000     660
_exptl_absorpt_coefficient_mu     1.160
_exptl_absorpt_correction_type     multi-scan
_exptl_absorpt_process_details     '(SADABS; Sheldrick, 1996)'
_exptl_absorpt_correction_T_min     0.787
_exptl_absorpt_correction_T_max     0.858
_exptl_special_details     ?
_diffrn_ambient_temperature     293(2)
_diffrn_radiation_type     MoK\a
_diffrn_radiation_wavelength     0.71073
_diffrn_radiation_source     'fine-focus sealed tube'
_diffrn_radiation_monochromator     graphite
_diffrn_measurement_device_type     'Bruker APEXII area-detector'
_diffrn_measurement_method     '\w scans'
_diffrn_detector_area_resol_mean     ?
_diffrn_reflns_number     11341
_diffrn_reflns_av_R_equivalents     0.0750
_diffrn_reflns_av_sigmaI/netI     0.0441
_diffrn_reflns_theta_min     2.11
_diffrn_reflns_theta_max     27.39
_diffrn_reflns_theta_full     27.39
_diffrn_measured_fraction_theta_max     0.993
_diffrn_measured_fraction_theta_full     0.993
_diffrn_reflns_limit_h_min     -6
_diffrn_reflns_limit_h_max     5
_diffrn_reflns_limit_k_min     -27
_diffrn_reflns_limit_k_max     27
_diffrn_reflns_limit_l_min     -14
_diffrn_reflns_limit_l_max     14
_diffrn_standards_number     ?
_diffrn_standards_interval_count     ?
_diffrn_standards_interval_time     ?
_diffrn_standards_decay_%     ?
_refine_special_details
;
Refinement of <i>F</i>^2^ against ALL reflections. The weighted <i>R</i>-factor
<i>wR</i> and goodness of fit <i>S</i> are based on <i>F</i>^2^, conventional
<i>R</i>-factors <i>R</i> are based on <i>F</i>, with <i>F</i> set to zero for
negative <i>F</i>^2^. The threshold expression of <i>F</i>^2^ >
\s(<i>F</i>^2^) is used only for calculating <i>R</i>-factors(gt) <i>etc</i>.
and is not relevant to the choice of reflections for refinement.
<i>R</i>-factors based on <i>F</i>^2^ are statistically about twice as large
as those based on <i>F</i>, and <i>R</i>- factors based on ALL data will be
even larger.
;
_reflns_number_total     2680
_reflns_number_gt     2217
_reflns_threshold_expression     I>2sigma(I)
_refine_ls_structure_factor_coef     Fsqd
_refine_ls_matrix_type     full
_refine_ls_R_factor_gt     0.0289
_refine_ls_wR_factor_gt     0.0719
_refine_ls_wR_factor_ref     0.0754
_refine_ls_goodness_of_fit_ref     1.032
_refine_ls_restrained_S_all     1.033
_refine_ls_number_reflns     2680
_refine_ls_number_parameters     196
_refine_ls_number_restraints     12
_refine_ls_hydrogen_treatment     mixed
_refine_ls_weighting_scheme     calc
_refine_ls_weighting_details
         'calc w=1/[\s^2^(Fo^2^)+(0.0353P)^2^+0.0000P] where P=(Fo^2^+2Fc^2^)/3'
_atom_sites_solution_hydrogens     geom
_atom_sites_solution_primary     direct
_atom_sites_solution_secondary     difmap
_refine_ls_shift/su_max     0.001
_refine_ls_shift/su_mean     0.000
_refine_diff_density_max     0.345
_refine_diff_density_min     -0.318
_refine_ls_extinction_method     none
_refine_ls_extinction_coef     ?
loop_
    _atom_type_symbol
    _atom_type_description
    _atom_type_scat_dispersion_real
    _atom_type_scat_dispersion_imag
    _atom_type_scat_source
    'C' 'C' 0.0033 0.0016
                         'International Tables Vol C Tables 4.2.6.8 and 6.1.1.4'
    'H' 'H' 0.0000 0.0000
                         'International Tables Vol C Tables 4.2.6.8 and 6.1.1.4'
    'N' 'N' 0.0061 0.0033
                         'International Tables Vol C Tables 4.2.6.8 and 6.1.1.4'
    'O' 'O' 0.0106 0.0060
                         'International Tables Vol C Tables 4.2.6.8 and 6.1.1.4'
    'Mn' 'Mn' 0.3368 0.7283
                         'International Tables Vol C Tables 4.2.6.8 and 6.1.1.4'
_computing_data_collection     'APEX2 (Bruker, 2006)'
_computing_cell_refinement     'SAINT (Bruker, 2006)'
_computing_data_reduction     'SAINT (Bruker, 2006)'
_computing_structure_solution     'SHELXS97 (Sheldrick 2008)'
_computing_structure_refinement     'SHELXL97 (Sheldrick, 2008)'
_computing_molecular_graphics     'SHELXTL (Sheldrick, 2008)'
_computing_publication_material     'SHELXTL (Sheldrick, 2008)'
loop_
    _atom_site_type_symbol
    _atom_site_label
    _atom_site_fract_x
    _atom_site_fract_y
    _atom_site_fract_z
    _atom_site_U_iso_or_equiv
    _atom_site_adp_type
    _atom_site_calc_flag
    _atom_site_refinement_flags
    _atom_site_occupancy
    _atom_site_symmetry_multiplicity
    _atom_site_disorder_assembly
    _atom_site_disorder_group
    Mn Mn1 0.82965(5) 0.166986(13) 0.24426(2) 0.02401(10) Uani d . 1 1 . .
    O O1W 0.9758(3) 0.21539(7) 0.08980(12) 0.0362(3) Uani d D 1 1 . .
    H H1WA 1.082(4) 0.1969(8) 0.0482(18) 0.043 Uiso d D 1 1 . .
    H H1WB 1.035(4) 0.2513(6) 0.1101(19) 0.043 Uiso d D 1 1 . .
    O O1 0.5110(2) 0.12706(7) 1.11849(10) 0.0319(3) Uani d . 1 1 . .
    O O2 0.2636(3) 0.15549(6) 0.94224(11) 0.0339(3) Uani d . 1 1 . .
    O O2W 1.0809(3) 0.08634(6) 0.22875(13) 0.0349(3) Uani d D 1 1 . .
    H H2WA 1.016(4) 0.0515(7) 0.2020(19) 0.042 Uiso d D 1 1 . .
    H H2WB 1.223(3) 0.0930(9) 0.2031(19) 0.042 Uiso d D 1 1 . .
    O O3 0.2033(3) 0.01801(6) 0.84321(11) 0.0344(3) Uani d . 1 1 . .
    O O3W 0.6083(3) 0.25579(6) 0.26185(11) 0.0338(3) Uani d D 1 1 . .
    H H3WA 0.541(4) 0.2760(8) 0.1977(11) 0.041 Uiso d D 1 1 . .
    H H3WB 0.695(4) 0.2819(7) 0.3121(13) 0.041 Uiso d D 1 1 . .
    O O4W 1.1443(3) 0.21688(8) 0.36280(12) 0.0450(4) Uani d D 1 1 . .
    H H4WA 1.298(2) 0.2228(12) 0.3515(18) 0.054 Uiso d D 1 1 . .
    H H4WB 1.130(4) 0.2130(12) 0.4374(11) 0.054 Uiso d D 1 1 . .
    O O4 0.6810(3) 0.12960(7) 0.39922(10) 0.0380(3) Uani d . 1 1 . .
    O O5 0.8922(3) 0.18553(7) 0.55471(11) 0.0458(4) Uani d . 1 1 . .
    N N1 0.5354(3) 0.08088(7) 0.80195(11) 0.0235(3) Uani d . 1 1 . .
    C C1 0.6287(4) 0.08637(9) 0.93507(14) 0.0259(4) Uani d . 1 1 . .
    H H1A 0.8038 0.1044 0.9478 0.031 Uiso calc R 1 1 . .
    H H1B 0.6408 0.0445 0.9712 0.031 Uiso calc R 1 1 . .
    C C2 0.4524(3) 0.12667(8) 1.00127(14) 0.0234(4) Uani d . 1 1 . .
    C C3 0.3169(4) 0.04332(8) 0.76408(15) 0.0255(4) Uani d . 1 1 . .
    C C4 0.2408(4) 0.03795(9) 0.63301(16) 0.0329(4) Uani d . 1 1 . .
    H H4A 0.0989 0.0124 0.6020 0.039 Uiso calc R 1 1 . .
    C C5 0.3701(4) 0.06907(9) 0.55330(15) 0.0306(4) Uani d . 1 1 . .
    H H5A 0.3164 0.0644 0.4688 0.037 Uiso calc R 1 1 . .
    C C6 0.5855(3) 0.10852(8) 0.59683(14) 0.0247(4) Uani d . 1 1 . .
    C C7 0.6617(3) 0.11259(8) 0.72141(14) 0.0246(4) Uani d . 1 1 . .
    H H7A 0.8047 0.1379 0.7521 0.029 Uiso calc R 1 1 . .
    C C8 0.7325(4) 0.14390(8) 0.51148(14) 0.0258(4) Uani d . 1 1 . .
loop_
    _atom_site_aniso_label
    _atom_site_aniso_U_11
    _atom_site_aniso_U_22
    _atom_site_aniso_U_33
    _atom_site_aniso_U_12
    _atom_site_aniso_U_13
    _atom_site_aniso_U_23
    Mn1 0.02227(17) 0.03188(17) 0.01840(14) -0.00270(11) 0.00482(10)
                                                                    -0.00096(10)
    O1W 0.0419(9) 0.0354(7) 0.0353(7) -0.0012(6) 0.0186(6) 0.0025(6)
    O1 0.0263(7) 0.0522(8) 0.0173(5) -0.0076(6) 0.0043(5) -0.0044(5)
    O2 0.0372(8) 0.0405(8) 0.0242(6) 0.0071(6) 0.0057(5) 0.0040(5)
    O2W 0.0281(7) 0.0323(7) 0.0465(8) -0.0056(6) 0.0126(6) -0.0034(6)
    O3 0.0410(8) 0.0357(7) 0.0280(6) -0.0135(6) 0.0101(6) 0.0031(5)
    O3W 0.0362(8) 0.0342(7) 0.0290(6) 0.0054(6) -0.0006(6) -0.0050(5)
    O4W 0.0301(8) 0.0731(11) 0.0328(7) -0.0181(8) 0.0082(6) -0.0135(7)
    O4 0.0428(9) 0.0544(9) 0.0186(6) -0.0152(7) 0.0104(5) -0.0008(6)
    O5 0.0661(11) 0.0483(9) 0.0249(6) -0.0263(8) 0.0134(7) -0.0039(6)
    N1 0.0253(8) 0.0301(8) 0.0154(6) -0.0033(6) 0.0045(5) 0.0001(5)
    C1 0.0252(9) 0.0365(10) 0.0157(7) -0.0036(7) 0.0025(6) 0.0026(6)
    C2 0.0234(9) 0.0283(9) 0.0188(7) -0.0087(7) 0.0040(6) -0.0001(6)
    C3 0.0284(10) 0.0255(9) 0.0233(8) -0.0018(7) 0.0059(7) 0.0002(6)
    C4 0.0357(11) 0.0380(11) 0.0245(8) -0.0119(9) 0.0037(7) -0.0043(7)
    C5 0.0340(11) 0.0392(10) 0.0183(7) -0.0023(8) 0.0031(7) -0.0028(7)
    C6 0.0279(10) 0.0274(9) 0.0198(7) 0.0021(7) 0.0073(7) 0.0009(6)
    C7 0.0242(9) 0.0288(9) 0.0218(7) -0.0032(7) 0.0071(7) 0.0004(7)
    C8 0.0304(10) 0.0289(9) 0.0194(7) 0.0041(8) 0.0072(7) 0.0028(7)
_geom_special_details
;
All e.s.d.'s (except the e.s.d. in the dihedral angle between two l.s. planes)
are estimated using the full covariance matrix. The cell e.s.d.'s are taken
into account individually in the estimation of e.s.d.'s in distances, angles
and torsion angles; correlations between e.s.d.'s in cell parameters are only
used when they are defined by crystal symmetry. An approximate (isotropic)
treatment of cell e.s.d.'s is used for estimating e.s.d.'s involving l.s.
planes.
;
loop_
    _geom_bond_atom_site_label_1
    _geom_bond_atom_site_label_2
    _geom_bond_site_symmetry_2
    _geom_bond_distance
    _geom_bond_publ_flag
    Mn1 O4 . 2.1265(12) ?
    Mn1 O1 1_554 2.1435(12) ?
    Mn1 O2W . 2.1676(14) ?
    Mn1 O4W . 2.1833(14) ?
    Mn1 O1W . 2.2136(12) ?
    Mn1 O3W . 2.2258(13) ?
    O1W H1WA . 0.862(9) ?
    O1W H1WB . 0.838(9) ?
    O1 C2 . 1.2734(18) ?
    O1 Mn1 1_556 2.1435(12) ?
    O2 C2 . 1.240(2) ?
    O2W H2WA . 0.844(9) ?
    O2W H2WB . 0.837(9) ?
    O3 C3 . 1.2438(19) ?
    O3W H3WA . 0.849(9) ?
    O3W H3WB . 0.854(9) ?
    O4W H4WA . 0.830(9) ?
    O4W H4WB . 0.837(9) ?
    O4 C8 . 1.255(2) ?
    O5 C8 . 1.248(2) ?
    N1 C7 . 1.357(2) ?
    N1 C3 . 1.387(2) ?
    N1 C1 . 1.468(2) ?
    C1 C2 . 1.515(2) ?
    C1 H1A . 0.9700 ?
    C1 H1B . 0.9700 ?
    C3 C4 . 1.434(2) ?
    C4 C5 . 1.353(2) ?
    C4 H4A . 0.9300 ?
    C5 C6 . 1.411(3) ?
    C5 H5A . 0.9300 ?
    C6 C7 . 1.363(2) ?
    C6 C8 . 1.497(2) ?
    C7 H7A . 0.9300 ?
loop_
    _geom_angle_atom_site_label_1
    _geom_angle_atom_site_label_2
    _geom_angle_atom_site_label_3
    _geom_angle_site_symmetry_1
    _geom_angle_site_symmetry_3
    _geom_angle
    _geom_angle_publ_flag
    O4 Mn1 O1 . 1_554 91.77(5) ?
    O4 Mn1 O2W . . 93.71(5) ?
    O1 Mn1 O2W 1_554 . 92.51(5) ?
    O4 Mn1 O4W . . 91.85(5) ?
    O1 Mn1 O4W 1_554 . 174.12(6) ?
    O2W Mn1 O4W . . 91.88(6) ?
    O4 Mn1 O1W . . 174.26(5) ?
    O1 Mn1 O1W 1_554 . 90.54(5) ?
    O2W Mn1 O1W . . 91.44(5) ?
    O4W Mn1 O1W . . 85.44(5) ?
    O4 Mn1 O3W . . 89.48(5) ?
    O1 Mn1 O3W 1_554 . 92.25(5) ?
    O2W Mn1 O3W . . 174.18(5) ?
    O4W Mn1 O3W . . 83.15(6) ?
    O1W Mn1 O3W . . 85.18(5) ?
    Mn1 O1W H1WA . . 121.2(14) ?
    Mn1 O1W H1WB . . 111.9(14) ?
    H1WA O1W H1WB . . 108.4(14) ?
    C2 O1 Mn1 . 1_556 133.39(11) ?
    Mn1 O2W H2WA . . 120.7(14) ?
    Mn1 O2W H2WB . . 117.2(14) ?
    H2WA O2W H2WB . . 110.4(14) ?
    Mn1 O3W H3WA . . 120.1(13) ?
    Mn1 O3W H3WB . . 112.5(14) ?
    H3WA O3W H3WB . . 108.1(13) ?
    Mn1 O4W H4WA . . 128.3(15) ?
    Mn1 O4W H4WB . . 111.3(15) ?
    H4WA O4W H4WB . . 113.2(15) ?
    C8 O4 Mn1 . . 130.38(12) ?
    C7 N1 C3 . . 122.70(14) ?
    C7 N1 C1 . . 119.59(14) ?
    C3 N1 C1 . . 117.71(13) ?
    N1 C1 C2 . . 113.31(14) ?
    N1 C1 H1A . . 108.9 ?
    C2 C1 H1A . . 108.9 ?
    N1 C1 H1B . . 108.9 ?
    C2 C1 H1B . . 108.9 ?
    H1A C1 H1B . . 107.7 ?
    O2 C2 O1 . . 124.35(16) ?
    O2 C2 C1 . . 120.54(14) ?
    O1 C2 C1 . . 115.09(15) ?
    O3 C3 N1 . . 119.24(15) ?
    O3 C3 C4 . . 125.59(17) ?
    N1 C3 C4 . . 115.16(14) ?
    C5 C4 C3 . . 121.71(17) ?
    C5 C4 H4A . . 119.1 ?
    C3 C4 H4A . . 119.1 ?
    C4 C5 C6 . . 120.82(16) ?
    C4 C5 H5A . . 119.6 ?
    C6 C5 H5A . . 119.6 ?
    C7 C6 C5 . . 117.54(15) ?
    C7 C6 C8 . . 120.12(16) ?
    C5 C6 C8 . . 122.32(14) ?
    N1 C7 C6 . . 122.01(16) ?
    N1 C7 H7A . . 119.0 ?
    C6 C7 H7A . . 119.0 ?
    O5 C8 O4 . . 124.56(15) ?
    O5 C8 C6 . . 119.06(14) ?
    O4 C8 C6 . . 116.37(16) ?
loop_
    _geom_torsion_atom_site_label_1
    _geom_torsion_atom_site_label_2
    _geom_torsion_atom_site_label_3
    _geom_torsion_atom_site_label_4
    _geom_torsion_site_symmetry_1
    _geom_torsion_site_symmetry_2
    _geom_torsion_site_symmetry_3
    _geom_torsion_site_symmetry_4
    _geom_torsion
    _geom_torsion_publ_flag
    O1 Mn1 O4 C8 1_554 . . . -162.88(17) ?
    O2W Mn1 O4 C8 . . . . 104.49(17) ?
    O4W Mn1 O4 C8 . . . . 12.48(17) ?
    O1W Mn1 O4 C8 . . . . -49.3(6) ?
    O3W Mn1 O4 C8 . . . . -70.65(17) ?
    C7 N1 C1 C2 . . . . 106.33(17) ?
    C3 N1 C1 C2 . . . . -73.06(19) ?
    Mn1 O1 C2 O2 1_556 . . . -110.55(19) ?
    Mn1 O1 C2 C1 1_556 . . . 70.8(2) ?
    N1 C1 C2 O2 . . . . -5.9(2) ?
    N1 C1 C2 O1 . . . . 172.80(14) ?
    C7 N1 C3 O3 . . . . -176.60(16) ?
    C1 N1 C3 O3 . . . . 2.8(2) ?
    C7 N1 C3 C4 . . . . 2.8(2) ?
    C1 N1 C3 C4 . . . . -177.83(16) ?
    O3 C3 C4 C5 . . . . 177.48(19) ?
    N1 C3 C4 C5 . . . . -1.9(3) ?
    C3 C4 C5 C6 . . . . -0.3(3) ?
    C4 C5 C6 C7 . . . . 1.7(3) ?
    C4 C5 C6 C8 . . . . -179.72(17) ?
    C3 N1 C7 C6 . . . . -1.5(3) ?
    C1 N1 C7 C6 . . . . 179.13(16) ?
    C5 C6 C7 N1 . . . . -0.8(3) ?
    C8 C6 C7 N1 . . . . -179.43(15) ?
    Mn1 O4 C8 O5 . . . . -0.2(3) ?
    Mn1 O4 C8 C6 . . . . 178.69(12) ?
    C7 C6 C8 O5 . . . . -12.9(3) ?
    C5 C6 C8 O5 . . . . 168.55(18) ?
    C7 C6 C8 O4 . . . . 168.11(17) ?
    C5 C6 C8 O4 . . . . -10.4(3) ?
loop_
    _geom_hbond_atom_site_label_D
    _geom_hbond_atom_site_label_H
    _geom_hbond_atom_site_label_A
    _geom_hbond_site_symmetry_A
    _geom_hbond_distance_DH
    _geom_hbond_distance_HA
    _geom_hbond_distance_DA
    _geom_hbond_angle_DHA
    O1W H1WA O2 1_654 0.862(9) 1.828(9) 2.6833(18) 171(2)
    O1W H1WA O1 1_654 0.862(9) 2.669(18) 3.307(2) 131.8(18)
    O1W H1WB O5 4_665 0.838(9) 2.430(16) 3.071(2) 134.0(16)
    O2W H2WA O3 3_656 0.844(9) 1.875(9) 2.7006(19) 165.4(19)
    O2W H2WB O1 1_654 0.837(9) 2.007(10) 2.8249(18) 165(2)
    O3W H3WA O5 4_565 0.849(9) 1.826(9) 2.6733(18) 176.2(18)
    O3W H3WB O2 4_665 0.854(9) 1.941(12) 2.7550(18) 159(2)
    O4W H4WA O3W 1_655 0.830(9) 2.125(11) 2.911(2) 158(2)
    O4W H4WB O5 . 0.837(9) 2.001(13) 2.7270(18) 145(2)
data_global
_journal_date_recd_electronic     2011-06-23
_journal_date_accepted     2011-06-30
_journal_name_full     'Acta Crystallographica, Section E'
_journal_year     2011
_journal_volume     67
_journal_issue      8
_journal_page_first     m1036
_journal_page_last     m1036
_journal_paper_category     QM
_journal_coeditor_code     NG5191
_publ_contact_author
;
     Dr. Yun-Long Feng
     Zhejiang Key Laboratory for Reactive Chemistry on Solid Surfaces,
     Institute of Physical Chemistry
     Zhejiang Normal University
     Jinhua
     Zhejiang 321004
     People's Republic of China
;
_publ_contact_author_email     sky37@zjnu.edu.cn
_publ_contact_author_fax     '86 579 82282595'
_publ_contact_author_phone     '86 579 82282386'
_publ_section_title
;\
<i>catena</i>-Poly[[tetraaquamanganese(II)]-\m-5-carboxylato-1-\
carboxylatomethyl-2-oxidopyridinium-\k^2^<i>O</i>^5^:<i>O</i>^1^]
;
loop_
    _publ_author_name
    _publ_author_address
    'Hong-Yan Yuan'
;
     Zhejiang Key Laboratory for Reactive Chemistry on Solid Surfaces,
     Institute of Physical Chemistry,
     Zhejiang Normal University,
     Jinhua, Zhejiang 321004,
     People's Republic of China
;
    'Mei-Xiang Jiang'
;
     Zhejiang Key Laboratory for Reactive Chemistry on Solid Surfaces,
     Institute of Physical Chemistry,
     Zhejiang Normal University,
     Jinhua, Zhejiang 321004,
     People's Republic of China
;
    'Yun-Long Feng'
;
     Zhejiang Key Laboratory for Reactive Chemistry on Solid Surfaces,
     Institute of Physical Chemistry,
     Zhejiang Normal University,
     Jinhua, Zhejiang 321004,
     People's Republic of China
;
