# Supplementary material for: catena-Poly[[tetra­aqua­manganese(II)]-μ-5-carboxyl­ato-1-carboxyl­atomethyl-2-oxidopyridinium-κ2 O 5:O 1]
Source: Acta Crystallogr Sect E Struct Rep Online. 2011 Jul 6;67(Pt 8):m1036. doi: 10.1107/S1600536811025967 (PMC3212127; doi:10.1107/S1600536811025967)
Supplement: Supplementary file 2 [file e-67-m1036-Isup2.hkl]

# 
# h,k,l, Fc-squared, Fo-squared, sigma(Fo-squared) and status flag 
# 
data_I
_shelx_title ' a in P2(1)/n' 
_shelx_refln_list_code          4 
_shelx_F_calc_maximum      147.30 
_exptl_crystal_F_000       660.00 
_reflns_d_resolution_high  0.7725 
 
loop_ 
 _symmetry_equiv_pos_as_xyz 
 'x, y, z' 
 '-x+1/2, y+1/2, -z+1/2' 
 '-x, -y, -z' 
 'x-1/2, -y-1/2, z-1/2' 
 
_cell_length_a     5.1537 
_cell_length_b    21.2008 
_cell_length_c    10.9727 
_cell_angle_alpha  90.000 
_cell_angle_beta   99.182 
_cell_angle_gamma  90.000 
 
_shelx_F_squared_multiplier     1.000 
 
loop_ 
 _refln_index_h 
 _refln_index_k 
 _refln_index_l 
 _refln_F_squared_calc 
 _refln_F_squared_meas 
 _refln_F_squared_sigma 
 _refln_observed_status 
   4   0   0      345.05      321.38     19.84 o 
   6   0   0      469.15      439.37     44.20 o 
   2   1   0       18.05       50.28      6.97 o 
   3   1   0      549.32      441.03     64.14 o 
   4   1   0      751.19      522.26    153.63 o 
   5   1   0        2.48        5.83      9.52 o 
   6   1   0       63.56       69.39     16.93 o 
   2   2   0      162.60      168.68     14.23 o 
   3   2   0       90.37      125.45      7.01 o 
   4   2   0      264.78      268.98     15.50 o 
   5   2   0      651.31      633.13     31.99 o 
   6   2   0      117.63      137.55     20.82 o 
   1   3   0     1330.22     1339.27     27.75 o 
   2   3   0      474.40      578.77     28.64 o 
   3   3   0     2828.34     2028.48    494.23 o 
   4   3   0       94.21      107.70     11.18 o 
   5   3   0       20.47       19.39     13.33 o 
   6   3   0       74.21       72.90     17.20 o 
   1   4   0     8322.53     8423.93     76.22 o 
   2   4   0       25.29        6.98      4.28 o 
   3   4   0        2.91        9.44      3.27 o 
   4   4   0       11.69       14.74      6.65 o 
   5   4   0      278.74      299.84     23.88 o 
   6   4   0       88.36       90.17     18.74 o 
   1   5   0    21697.99    23211.62    138.29 o 
   2   5   0     5484.59     5377.41    152.57 o 
   3   5   0     1738.11     1687.54     32.81 o 
   4   5   0      183.56      174.58     10.95 o 
   5   5   0      275.23      281.32     20.89 o 
   6   5   0        0.94       11.95     12.12 o 
   0   6   0      340.89      429.14     16.75 o 
   1   6   0     9644.97     9830.35     93.71 o 
   2   6   0     8258.23     8237.76    152.18 o 
   3   6   0      197.22      210.80      9.50 o 
   4   6   0      111.98      124.21      9.97 o 
   5   6   0      198.59      195.26     16.71 o 
   6   6   0      339.17      425.33     52.03 o 
   1   7   0     1690.72     1768.61     70.84 o 
   2   7   0    12404.01    13649.05    547.43 o 
   3   7   0      773.52      743.84     19.92 o 
   4   7   0      522.17      534.72     18.19 o 
   5   7   0        5.56       -2.07      7.13 o 
   6   7   0        3.55        6.90     11.56 o 
   0   8   0       24.56       28.83      4.55 o 
   1   8   0      486.71      374.18      9.38 o 
   2   8   0      185.21      210.33      9.50 o 
   3   8   0      200.97      188.20      9.15 o 
   4   8   0      291.54      292.68     16.05 o 
   5   8   0      685.98      646.11     26.79 o 
   6   8   0       74.74       78.56     17.79 o 
   1   9   0      590.08      577.29     15.80 o 
   2   9   0      130.90      128.78      6.43 o 
   3   9   0      996.78      977.29     25.78 o 
   4   9   0      248.85      266.60     13.79 o 
   5   9   0      153.74      160.42     15.76 o 
   6   9   0        3.94       -1.04     10.06 o 
   0  10   0      695.95      634.75     29.27 o 
   1  10   0     3028.49     2750.98     85.41 o 
   2  10   0     1925.21     2168.40    103.52 o 
   3  10   0        0.17        0.82      3.26 o 
   4  10   0       15.39       19.55      6.04 o 
   5  10   0      229.75      232.31     18.10 o 
   6  10   0       23.05        9.42     11.90 o 
   1  11   0      613.54      612.04     31.28 o 
   2  11   0     2226.44     2282.44     97.88 o 
   3  11   0      662.28      695.39     31.67 o 
   4  11   0     1737.63     1731.50     73.99 o 
   5  11   0      185.05      168.48     16.56 o 
   6  11   0        0.72       -1.87     10.48 o 
   0  12   0     1224.96     1245.57    108.09 o 
   1  12   0      283.50      301.00     12.96 o 
   2  12   0      365.51      374.71     13.84 o 
   3  12   0      351.95      342.04     12.96 o 
   4  12   0      569.81      631.49     21.33 o 
   5  12   0       63.91       51.30      9.14 o 
   1  13   0      800.26      814.18     35.98 o 
   2  13   0      127.39      128.74      7.33 o 
   3  13   0      280.33      274.15     12.23 o 
   4  13   0     1192.39     1211.40     64.29 o 
   5  13   0       24.57       30.24      7.74 o 
   0  14   0      151.70      166.87     13.84 o 
   1  14   0       13.15       13.24      3.02 o 
   2  14   0      269.08      270.87     10.47 o 
   3  14   0        8.17        8.85      3.91 o 
   4  14   0      181.75      195.73     13.83 o 
   5  14   0      142.66      164.79     14.44 o 
   1  15   0     1375.14     1402.78     59.99 o 
   2  15   0      206.06      202.32     10.38 o 
   3  15   0      664.06      658.26     35.02 o 
   4  15   0        2.37       -1.29      5.17 o 
   5  15   0      132.38      144.28     13.96 o 
   0  16   0      607.45      590.75     52.50 o 
   1  16   0      871.04      835.35     36.33 o 
   2  16   0      394.71      361.99     23.54 o 
   3  16   0       24.83       19.47      5.21 o 
   4  16   0        2.03        0.10      5.08 o 
   5  16   0      165.97      176.61     15.37 o 
   1  17   0        4.14        3.96      3.08 o 
   2  17   0      596.34      580.99     27.92 o 
   3  17   0      187.44      202.56     12.10 o 
   4  17   0      471.45      459.22     22.59 o 
   5  17   0        9.99       15.07      7.46 o 
   0  18   0      241.09      232.56     21.57 o 
   1  18   0       68.08       77.58      7.10 o 
   2  18   0      233.03      226.97     12.03 o 
   3  18   0       87.03       96.21      9.67 o 
   4  18   0       54.16       41.10      8.38 o 
   1  19   0      162.98      154.17      9.13 o 
   2  19   0      528.09      516.74     25.26 o 
   3  19   0        3.34       -0.24      4.69 o 
   4  19   0       17.89       32.05      8.01 o 
   0  20   0      583.45      619.51     43.72 o 
   1  20   0      249.66      273.92     11.72 o 
   2  20   0       37.65       27.79      5.76 o 
   3  20   0       44.04       47.97      8.02 o 
   4  20   0        5.17        6.78      6.14 o 
   1  21   0       29.99       30.23      5.90 o 
   2  21   0        5.08       -2.09      4.08 o 
   3  21   0      367.85      357.91     20.39 o 
   4  21   0        0.10       -1.77      6.09 o 
   0  22   0       76.46       75.78     11.18 o 
   1  22   0      203.83      214.66     15.36 o 
   2  22   0       60.57       51.30      7.46 o 
   3  22   0        2.07       -2.56      5.30 o 
   1  23   0       19.16       14.64      5.20 o 
   2  23   0       74.96       73.23      8.60 o 
   3  23   0       34.72       34.51      8.22 o 
   0  24   0      859.55      835.39    100.69 o 
   1  24   0       10.05        4.31      4.90 o 
   2  24   0        0.47        0.40      4.98 o 
   3  24   0       10.71       11.24      6.80 o 
   1  25   0       19.73       20.27      6.27 o 
   2  25   0       53.32       46.12      8.03 o 
   0  26   0       18.05       10.45      8.53 o 
   1  26   0        9.58       22.60      6.83 o 
   2  26   0        0.34        5.14      5.77 o 
   1  27   0       63.17       64.40      9.01 o 
  -5   0   1      654.73      678.25     46.42 o 
  -3   0   1      775.79      752.86     17.89 o 
   3   0   1     2625.88     3008.77     64.97 o 
   5   0   1      309.84      330.54     35.19 o 
  -6   1   1        0.86        0.52     10.14 o 
  -5   1   1       33.86       42.17     12.59 o 
  -4   1   1     1090.23     1041.64     28.19 o 
  -3   1   1     1406.43     1465.83     39.34 o 
  -2   1   1        1.72        0.69      1.64 o 
   0   1   1       43.28       48.50      3.56 o 
   2   1   1     2320.52     2391.83     64.10 o 
   3   1   1     3460.13     3490.88     81.67 o 
   4   1   1       49.55       48.21      7.51 o 
   5   1   1      618.52      630.62     44.81 o 
   6   1   1       44.01       38.07     14.61 o 
  -6   2   1      790.69      826.03     40.71 o 
  -5   2   1       83.74       76.23     14.82 o 
  -4   2   1      385.31      234.07    128.63 o 
  -3   2   1       14.69       11.50      3.06 o 
  -2   2   1        1.40        3.39      2.38 o 
  -1   2   1       89.81      101.09      5.66 o 
   2   2   1      134.11       51.72     67.62 o 
   3   2   1     2347.85     2442.71     42.04 o 
   4   2   1       15.87        9.95      5.26 o 
   5   2   1        2.63        0.67      7.03 o 
   6   2   1       60.54       73.00     17.32 o 
  -6   3   1        0.45        0.56     10.62 o 
  -5   3   1      410.34      429.08     27.16 o 
  -4   3   1     2576.74     2541.87     45.86 o 
  -3   3   1       41.01       42.72      4.51 o 
  -2   3   1      343.80      325.02     18.38 o 
  -1   3   1     2212.20     2211.60     36.96 o 
   1   3   1     4644.92     4795.81    179.07 o 
   2   3   1     4778.62     4626.99    149.37 o 
   3   3   1      178.62      172.97     14.57 o 
   4   3   1      146.12      133.17     19.34 o 
   5   3   1       33.48       40.16      9.99 o 
   6   3   1        0.55        1.44     10.75 o 
  -6   4   1      710.24      742.30     39.17 o 
  -5   4   1       78.49       97.74     19.52 o 
  -4   4   1      312.65      206.25     64.52 o 
  -3   4   1      254.62      245.21      8.76 o 
  -2   4   1      229.46      205.56      6.87 o 
  -1   4   1      106.83       95.45      5.08 o 
   1   4   1     2138.15     2198.08     39.99 o 
   2   4   1     4237.14     4363.94     80.84 o 
   3   4   1     2435.07     2599.04     56.37 o 
   4   4   1       21.52       21.82      7.12 o 
   5   4   1      384.07      369.23     20.74 o 
   6   4   1      666.77      749.88     39.49 o 
  -6   5   1       56.98       40.24     14.63 o 
  -5   5   1        1.72       -1.66      8.64 o 
  -4   5   1      476.38      451.30     16.20 o 
  -3   5   1     2743.49     2652.95     52.31 o 
  -2   5   1     1706.08     1678.05     38.88 o 
  -1   5   1     7890.80     8213.08    371.41 o 
   0   5   1      175.16      162.42     10.76 o 
   1   5   1     6497.18     6791.85     54.61 o 
   2   5   1       31.25       14.58      3.77 o 
   3   5   1     2875.39     2828.82     66.62 o 
   4   5   1       70.09       90.45     10.78 o 
   5   5   1      214.44      236.67     17.88 o 
   6   5   1       19.48       18.42     13.09 o 
  -6   6   1        9.95       14.46     11.99 o 
  -5   6   1      431.62      457.82     36.64 o 
  -4   6   1       24.66       24.60      6.16 o 
  -3   6   1        7.20        7.27      3.27 o 
  -2   6   1      282.72      308.79     11.67 o 
  -1   6   1    14582.23    15147.40    117.66 o 
   0   6   1      843.94      930.62     33.19 o 
   1   6   1     6709.13     6511.36    304.96 o 
   2   6   1     1471.10     1592.66     48.46 o 
   3   6   1       47.39       36.47      5.17 o 
   4   6   1      145.99      148.45     10.72 o 
   5   6   1      118.36      111.51     13.71 o 
   6   6   1        5.21        4.52     11.05 o 
  -6   7   1       21.81       20.57     12.61 o 
  -5   7   1      445.17      424.78     27.86 o 
  -4   7   1      369.52      380.36     15.73 o 
  -3   7   1     1621.50     1634.09     35.60 o 
  -2   7   1     2245.67     2333.71    101.26 o 
  -1   7   1      182.93      145.94      5.92 o 
   0   7   1      290.18      278.27     13.70 o 
   1   7   1      601.44      543.08     26.68 o 
   2   7   1      787.93      765.82     28.05 o 
   3   7   1     1537.54     1590.30     52.68 o 
   4   7   1      528.28      515.33     18.47 o 
   5   7   1      209.78      196.89     16.74 o 
   6   7   1        9.89       13.13     12.15 o 
  -6   8   1      359.36      362.75     29.46 o 
  -5   8   1      245.74      285.17     24.24 o 
  -4   8   1      587.69      599.19     20.22 o 
  -3   8   1     1750.77     1776.35     51.98 o 
  -2   8   1       20.29       27.19      3.66 o 
  -1   8   1      101.51       92.93      5.39 o 
   0   8   1      243.56      212.91      7.94 o 
   1   8   1      151.13      117.98      7.91 o 
   2   8   1       24.26       25.89      3.73 o 
   3   8   1      100.07      114.15      8.54 o 
   4   8   1      153.39      181.49     12.04 o 
   5   8   1      200.52      189.53     16.48 o 
   6   8   1      335.70      356.90     29.80 o 
  -6   9   1        9.11       13.53     11.95 o 
  -5   9   1        1.08        8.28      9.33 o 
  -4   9   1      317.86      308.90     14.90 o 
  -3   9   1       62.67       49.73      6.08 o 
  -2   9   1     3193.08     3287.81    154.31 o 
  -1   9   1    10351.66    10460.44    238.15 o 
   0   9   1      175.30      191.92      8.30 o 
   1   9   1      357.28      373.23     14.35 o 
   2   9   1       21.87       13.39      3.04 o 
   3   9   1       17.75       22.80      5.32 o 
   4   9   1     1166.85     1211.24     50.60 o 
   5   9   1        0.12        4.42      6.80 o 
   6   9   1        1.74       -2.05      8.29 o 
  -6  10   1      126.70      160.03     22.70 o 
  -5  10   1      121.56      125.45     14.67 o 
  -4  10   1      678.61      660.43     25.58 o 
  -3  10   1      738.78      757.63     23.46 o 
  -2  10   1     8154.46     8413.90    350.86 o 
  -1  10   1     4891.78     5162.56    234.16 o 
   0  10   1     2499.95     2307.05     79.58 o 
   1  10   1     4796.00     4611.90    105.51 o 
   2  10   1       95.93       80.82     15.70 o 
   3  10   1        4.17        3.76      3.95 o 
   4  10   1       81.95       86.59      9.65 o 
   5  10   1      235.12      231.38     18.12 o 
   6  10   1       58.13       66.32     13.57 o 
  -6  11   1       20.95       15.45     12.51 o 
  -5  11   1      107.00      105.47     11.93 o 
  -4  11   1      486.91      497.04     22.55 o 
  -3  11   1      160.39      170.68      9.68 o 
  -2  11   1     3342.68     3465.79    164.41 o 
  -1  11   1      560.59      558.06     29.62 o 
   0  11   1        4.40        1.85      1.95 o 
   1  11   1      291.40      255.69     12.34 o 
   2  11   1       49.14       38.31      5.45 o 
   3  11   1     1610.03     1662.85     90.44 o 
   4  11   1      809.35      832.26     32.41 o 
   5  11   1      544.09      535.55     39.76 o 
  -5  12   1      754.12      783.37     30.00 o 
  -4  12   1       59.64       57.57      8.68 o 
  -3  12   1      100.57       96.29      8.08 o 
  -2  12   1       70.54       79.84      6.07 o 
  -1  12   1     1441.59     1429.27     76.85 o 
   0  12   1      437.75      457.36     22.46 o 
   1  12   1     1416.89     1333.84     53.35 o 
   2  12   1      185.78      181.73      8.96 o 
   3  12   1        3.52        2.20      4.19 o 
   4  12   1        0.25        3.62      4.92 o 
   5  12   1      605.34      624.35     27.30 o 
  -5  13   1      155.89      173.81     14.58 o 
  -4  13   1      129.86      124.79     11.65 o 
  -3  13   1      850.13      890.74     42.83 o 
  -2  13   1      773.61      789.89     36.43 o 
  -1  13   1      252.23      260.39     11.46 o 
   0  13   1      472.23      528.87     30.46 o 
   1  13   1      471.68      477.89     24.67 o 
   2  13   1       33.24       28.91      4.49 o 
   3  13   1      183.50      210.33     15.64 o 
   4  13   1      125.18      140.57     11.98 o 
   5  13   1      113.69      111.65     12.36 o 
  -5  14   1       15.06       14.20      6.59 o 
  -4  14   1      343.08      362.47     23.76 o 
  -3  14   1        0.20        5.78      4.53 o 
  -2  14   1      585.99      654.23     35.00 o 
  -1  14   1     1268.05     1204.78     57.00 o 
   0  14   1      607.86      599.24     28.60 o 
   1  14   1      561.93      546.25     21.52 o 
   2  14   1       89.95       90.38      6.80 o 
   3  14   1        3.10       -0.28      3.94 o 
   4  14   1      335.62      333.35     17.65 o 
   5  14   1       81.37       83.46     11.37 o 
  -5  15   1      162.55      151.43     14.34 o 
  -4  15   1      306.34      308.95     16.38 o 
  -3  15   1     1320.44     1225.49     61.64 o 
  -2  15   1     3560.13     3436.85    116.54 o 
  -1  15   1      666.69      669.96     31.36 o 
   0  15   1       54.30       59.41      5.28 o 
   1  15   1      563.60      564.17     28.41 o 
   2  15   1      380.13      388.87     19.85 o 
   3  15   1      151.61      153.14     13.25 o 
   4  15   1      942.69      965.52     54.76 o 
   5  15   1        3.51        7.03      6.71 o 
  -5  16   1       80.95       92.72     13.54 o 
  -4  16   1        1.46        4.18      5.56 o 
  -3  16   1      816.57      809.68     45.86 o 
  -2  16   1       38.63       35.33      5.55 o 
  -1  16   1        0.85        1.30      2.74 o 
   0  16   1      337.20      321.26     15.01 o 
   1  16   1      511.19      509.55     21.80 o 
   2  16   1      529.73      528.36     29.39 o 
   3  16   1       14.37       11.36      4.84 o 
   4  16   1        2.34        3.31      5.31 o 
   5  16   1       14.61       20.71      7.83 o 
  -5  17   1      155.09      151.56     14.84 o 
  -4  17   1      340.58      316.98     27.42 o 
  -3  17   1     1075.72     1107.05     38.74 o 
  -2  17   1      633.61      589.01     30.51 o 
  -1  17   1     1630.61     1602.00     71.64 o 
   0  17   1      142.33      137.69      7.79 o 
   1  17   1      429.36      433.87     26.77 o 
   2  17   1      300.22      311.61     24.42 o 
   3  17   1     1063.50     1048.34     52.26 o 
   4  17   1       11.22       12.35      5.95 o 
   5  17   1       98.46      115.09     13.31 o 
  -5  18   1        2.99        2.07      6.90 o 
  -4  18   1       69.19       80.76     11.02 o 
  -3  18   1        8.89       12.22      4.95 o 
  -2  18   1      229.51      230.12     10.93 o 
  -1  18   1      133.19      149.59      9.49 o 
   0  18   1        5.88        1.62      3.26 o 
   1  18   1      959.59      994.73     52.48 o 
   2  18   1        0.12        4.35      3.91 o 
   3  18   1       22.04       22.11      6.10 o 
   4  18   1       17.27       12.16      6.68 o 
  -4  19   1       51.77       61.31     10.06 o 
  -3  19   1      454.76      447.75     23.23 o 
  -2  19   1      416.17      426.02     20.71 o 
  -1  19   1      200.54      199.77     10.09 o 
   0  19   1        2.49        0.12      3.35 o 
   1  19   1       58.65       68.32      6.99 o 
   2  19   1        6.17        4.89      4.20 o 
   3  19   1      440.73      471.16     39.53 o 
   4  19   1        6.64        4.80      5.75 o 
  -4  20   1        0.46       -5.40      5.75 o 
  -3  20   1       13.07        7.92      4.90 o 
  -2  20   1        0.94        3.59      4.13 o 
  -1  20   1      271.90      287.15     21.98 o 
   0  20   1      553.90      571.04     29.60 o 
   1  20   1       11.02       14.36      4.71 o 
   2  20   1      265.34      261.21     12.21 o 
   3  20   1      212.40      209.39     13.42 o 
   4  20   1       59.81       58.82     10.24 o 
  -4  21   1      530.71      533.44     36.90 o 
  -3  21   1       21.97        3.41      4.88 o 
  -2  21   1      404.23      400.80     22.33 o 
  -1  21   1      181.61      200.62     11.21 o 
   0  21   1       92.26       99.65      8.23 o 
   1  21   1        2.85        2.96      4.05 o 
   2  21   1      513.30      520.09     18.36 o 
   3  21   1       18.19       16.46      5.89 o 
   4  21   1       56.24       69.32     12.42 o 
  -3  22   1       70.16       82.23      9.37 o 
  -2  22   1       47.82       43.72      7.00 o 
  -1  22   1        0.78        3.00      4.38 o 
   0  22   1      896.36      927.37     37.72 o 
   1  22   1      332.53      340.01     20.35 o 
   2  22   1      131.16      151.75     11.88 o 
   3  22   1        7.93        8.85      5.54 o 
  -3  23   1      239.54      266.99     14.56 o 
  -2  23   1      226.90      209.35     12.39 o 
  -1  23   1      301.10      292.55     18.54 o 
   0  23   1      102.21      110.02      8.47 o 
   1  23   1       19.54       15.52      5.19 o 
   2  23   1       48.97       62.22      8.97 o 
   3  23   1      190.53      191.77     16.77 o 
  -3  24   1       12.48       16.12      6.25 o 
  -2  24   1       10.96        4.87      5.18 o 
  -1  24   1      618.31      631.82     34.18 o 
   0  24   1      188.22      171.55     10.46 o 
   1  24   1      135.59      147.01     10.83 o 
   2  24   1        0.91        4.72      5.57 o 
   3  24   1        7.32       16.40      7.95 o 
  -2  25   1       29.30       29.19      6.96 o 
  -1  25   1       81.14      107.81     10.28 o 
   0  25   1       45.49       35.79      7.03 o 
   1  25   1        5.92       10.47      5.38 o 
   2  25   1       57.91       68.76      9.92 o 
  -2  26   1       16.78       24.16      7.01 o 
  -1  26   1       52.72       45.46      7.85 o 
   0  26   1      152.11      160.04     11.85 o 
   1  26   1      118.19      142.70     11.50 o 
  -1  27   1       12.66       11.66      6.13 o 
   0  27   1      123.15      115.79     10.99 o 
   1  27   1       28.29       27.26     13.47 o 
  -6   0   2      563.93      501.80     46.19 o 
  -4   0   2     2013.02     2002.93     67.59 o 
  -2   0   2      855.14     1039.83     28.04 o 
   0   0   2     6089.44     5495.19     52.20 o 
   2   0   2     5984.23     6120.29    103.09 o 
   4   0   2      159.87      203.73     17.20 o 
   6   0   2      756.17      766.88     56.24 o 
  -6   1   2        6.77       -1.70     10.21 o 
  -5   1   2        4.38        0.78      8.76 o 
  -4   1   2     3569.88     3537.69     62.34 o 
  -3   1   2     1533.20     1530.27     27.22 o 
  -2   1   2     3291.11     3875.82     92.44 o 
  -1   1   2     2727.82     2914.42     52.01 o 
   0   1   2      196.23      181.22      9.46 o 
   1   1   2     1765.69     1706.13     31.51 o 
   2   1   2     2847.02     2746.21     62.51 o 
   3   1   2      725.78      722.18     20.34 o 
   4   1   2     1079.31     1108.11     25.74 o 
   5   1   2        0.34        3.83      6.84 o 
   6   1   2        4.77        9.93     12.36 o 
  -6   2   2       51.53       50.96     15.25 o 
  -5   2   2      471.75      452.67     27.81 o 
  -4   2   2      388.35      424.96     23.89 o 
  -3   2   2       10.63        9.53      2.24 o 
  -2   2   2       44.20       54.27      3.78 o 
  -1   2   2     1492.68     1590.82     51.68 o 
   0   2   2       24.58       16.28      3.76 o 
   2   2   2     1133.57     1067.56     23.83 o 
   3   2   2      475.86      458.05     12.63 o 
   4   2   2      674.10      675.72     20.17 o 
   5   2   2      227.86      241.84     17.88 o 
   6   2   2      111.79       93.45     19.14 o 
  -6   3   2        6.47        7.24     11.00 o 
  -5   3   2      756.84      732.03     47.85 o 
  -4   3   2        2.07        2.34      4.11 o 
  -3   3   2     1824.17     1904.62     27.09 o 
  -2   3   2       10.17        5.57      1.72 o 
  -1   3   2     4983.36     4950.39    231.13 o 
   0   3   2      169.50      157.46      6.87 o 
   1   3   2       54.80       54.69      7.68 o 
   2   3   2        5.86       18.78      3.82 o 
   3   3   2     3584.44     3531.10    112.03 o 
   4   3   2      242.49      250.32     13.28 o 
   5   3   2      263.75      262.88     18.25 o 
   6   3   2       73.19       48.96     16.14 o 
  -6   4   2      209.32      231.17     24.83 o 
  -5   4   2      458.51      458.44     28.65 o 
  -4   4   2      306.76      303.75     15.54 o 
  -3   4   2      180.14      178.43      5.40 o 
  -2   4   2      146.58      149.65      5.24 o 
  -1   4   2     3500.91     3507.85    115.71 o 
   0   4   2      998.84     1117.58     51.11 o 
   1   4   2     6062.85     6064.64     49.58 o 
   2   4   2      498.05      577.21     17.94 o 
   3   4   2      151.24      179.32      8.49 o 
   4   4   2       24.37       38.20      7.17 o 
   5   4   2      268.43      263.68     18.02 o 
   6   4   2      261.45      263.77     26.73 o 
  -6   5   2       44.70       39.03     14.79 o 
  -5   5   2      151.26      142.47     18.47 o 
  -4   5   2      236.70      190.07     61.39 o 
  -3   5   2      551.33      454.45     69.95 o 
  -2   5   2     1706.35     1548.96     35.93 o 
  -1   5   2     1406.60     1363.94     40.49 o 
   0   5   2       80.31       87.68      5.01 o 
   1   5   2     6268.95     6398.82     35.12 o 
   2   5   2     6981.97     7294.03    131.55 o 
   3   5   2      896.51      974.33     18.13 o 
   4   5   2      850.93      907.69     41.81 o 
   5   5   2      528.66      510.04     30.58 o 
   6   5   2       21.07       27.12     16.44 o 
  -6   6   2      951.95     1019.92     51.15 o 
  -5   6   2        0.15       -5.75      8.49 o 
  -4   6   2      551.85      569.51     20.71 o 
  -3   6   2     2278.17     2270.80     45.04 o 
  -2   6   2     1492.58     1497.96     52.72 o 
  -1   6   2     4055.08     4259.97    124.75 o 
   0   6   2        7.06       13.52      2.82 o 
   1   6   2       34.58       34.77      3.24 o 
   2   6   2     1785.02     1824.55     56.66 o 
   3   6   2      756.41      779.17     23.81 o 
   4   6   2      160.85      169.56     13.51 o 
   5   6   2       16.59       15.97      8.11 o 
   6   6   2      426.61      466.32     39.28 o 
  -6   7   2       40.59       35.32     14.20 o 
  -5   7   2      914.86      953.55     39.73 o 
  -4   7   2      382.59      415.48     16.47 o 
  -3   7   2      372.93      354.87     11.90 o 
  -2   7   2     6032.75     5955.89    137.90 o 
  -1   7   2     1018.33     1087.65     27.80 o 
   0   7   2        0.23        1.75      1.55 o 
   1   7   2      263.43      247.22      8.06 o 
   2   7   2     2501.96     2551.58     82.77 o 
   3   7   2       30.77       36.37      5.28 o 
   4   7   2      839.72      829.34     28.12 o 
   5   7   2      159.77      159.87     15.55 o 
   6   7   2       14.28        2.54      8.71 o 
  -6   8   2       20.40       34.44     14.20 o 
  -5   8   2      102.33      103.32     17.21 o 
  -4   8   2      645.26      636.12     20.19 o 
  -3   8   2     1209.01     1273.95     35.61 o 
  -2   8   2       23.29       34.18      3.32 o 
  -1   8   2     3968.97     3937.73     90.48 o 
   0   8   2      497.00      469.83     23.98 o 
   1   8   2     1835.94     1763.76     50.73 o 
   2   8   2      432.59      505.37     27.20 o 
   3   8   2       85.08       90.41      9.44 o 
   4   8   2        0.85        1.30      4.97 o 
   5   8   2      319.22      326.10     19.93 o 
   6   8   2       84.06       65.24     13.48 o 
  -6   9   2        2.19        9.33     11.52 o 
  -5   9   2      278.74      285.27     24.33 o 
  -4   9   2       64.37       63.77      8.74 o 
  -3   9   2     3693.72     3643.77    114.41 o 
  -2   9   2       59.86       58.14      4.39 o 
  -1   9   2       15.86        9.52      2.38 o 
   0   9   2      289.23      286.14     19.26 o 
   1   9   2     1006.62      920.45     31.07 o 
   2   9   2      746.71      850.75     36.80 o 
   3   9   2      918.87      994.67     41.96 o 
   4   9   2       63.31       50.73      7.95 o 
   5   9   2      272.36      277.90     22.10 o 
   6   9   2       22.84       21.00     12.94 o 
  -6  10   2       81.21       80.41     19.65 o 
  -5  10   2      288.15      285.70     19.04 o 
  -4  10   2      193.94      184.42     12.66 o 
  -3  10   2      140.13      138.41      8.74 o 
  -2  10   2        0.26        1.40      2.06 o 
  -1  10   2      721.34      693.22     31.28 o 
   0  10   2      604.63      542.12     28.84 o 
   1  10   2     7341.35     7481.79    270.88 o 
   2  10   2       10.38        7.26      2.90 o 
   3  10   2      369.70      400.88     20.75 o 
   4  10   2      611.55      547.18     23.20 o 
   5  10   2      213.17      253.96     18.27 o 
  -6  11   2        0.02        8.95     11.83 o 
  -5  11   2       39.51       51.17     10.60 o 
  -4  11   2      481.35      504.13     20.78 o 
  -3  11   2     1355.95     1360.39     47.64 o 
  -2  11   2     2363.69     2374.13     83.85 o 
  -1  11   2      103.05      134.36      6.59 o 
   0  11   2      219.52      238.41      9.79 o 
   1  11   2        1.60        5.13      2.23 o 
   2  11   2        7.70        4.81      2.90 o 
   3  11   2      133.78      123.01      9.48 o 
   4  11   2     1387.91     1411.03     55.79 o 
   5  11   2       25.27       28.45      9.25 o 
  -6  12   2      100.00      100.88     28.46 o 
  -5  12   2       17.37       28.75      8.96 o 
  -4  12   2       17.67       17.73      5.72 o 
  -3  12   2       64.89       78.71      7.67 o 
  -2  12   2       43.25       51.25      5.17 o 
  -1  12   2        2.40        2.74      2.08 o 
   0  12   2     5607.58     5461.81    240.96 o 
   1  12   2       73.74       64.11      4.76 o 
   2  12   2       11.44        9.77      3.29 o 
   3  12   2       39.29       31.87      5.74 o 
   4  12   2      151.15      151.56     12.04 o 
   5  12   2       59.29       54.22     10.82 o 
  -5  13   2       39.64       38.54     10.21 o 
  -4  13   2       25.46       25.95      6.49 o 
  -3  13   2     4365.69     4221.17    166.46 o 
  -2  13   2      869.08      884.18     42.25 o 
  -1  13   2     1044.68      958.56     40.73 o 
   0  13   2       43.86       57.32      4.71 o 
   1  13   2      308.77      325.97     18.20 o 
   2  13   2       23.25       21.49      4.44 o 
   3  13   2      339.96      337.53     19.40 o 
   4  13   2      743.02      780.20     40.01 o 
   5  13   2        5.02        5.82      7.26 o 
  -5  14   2      178.44      191.02     17.99 o 
  -4  14   2       47.66       45.08      7.58 o 
  -3  14   2      927.08      943.03     36.28 o 
  -2  14   2     1830.21     1845.11     84.03 o 
  -1  14   2      230.89      231.50     13.18 o 
   0  14   2     2354.44     2457.73    116.96 o 
   1  14   2     1433.05     1577.36     68.25 o 
   2  14   2       90.43      102.68      7.72 o 
   3  14   2        7.97       11.50      4.70 o 
   4  14   2       19.64       21.98      6.87 o 
   5  14   2      189.21      202.13     17.86 o 
  -5  15   2        2.95        5.93      8.57 o 
  -4  15   2       12.80       16.19      6.50 o 
  -3  15   2      435.61      466.41     19.48 o 
  -2  15   2       43.14       48.22      5.88 o 
  -1  15   2      817.24      784.45     39.69 o 
   0  15   2      951.53      973.68     53.02 o 
   1  15   2       80.75       75.04      5.47 o 
   2  15   2       98.13      100.55      7.93 o 
   3  15   2      993.99     1021.30     54.37 o 
   4  15   2        5.66       11.22      6.02 o 
   5  15   2      104.71       83.49     13.24 o 
  -5  16   2      441.22      503.01     46.04 o 
  -4  16   2       36.89       44.47      8.59 o 
  -3  16   2       14.82       13.08      4.91 o 
  -2  16   2        3.71        1.33      3.52 o 
  -1  16   2     1600.98     1586.60     71.33 o 
   0  16   2      601.20      642.28     36.63 o 
   1  16   2      508.52      527.99     27.13 o 
   2  16   2        0.32        2.30      3.74 o 
   3  16   2      211.81      187.90     11.39 o 
   4  16   2       74.94       77.22     11.79 o 
   5  16   2       35.07       25.37      9.23 o 
  -5  17   2       98.28       76.23     13.80 o 
  -4  17   2      191.15      206.15     15.27 o 
  -3  17   2       20.95       21.62      5.98 o 
  -2  17   2     1614.58     1649.12     78.76 o 
  -1  17   2      108.42      122.54      7.12 o 
   0  17   2      123.53      121.40      7.45 o 
   1  17   2       35.38       42.21      5.55 o 
   2  17   2     1035.19     1024.68     66.73 o 
   3  17   2      179.42      194.94     14.07 o 
   4  17   2       31.72       31.12      8.88 o 
  -5  18   2       39.48       35.37     10.97 o 
  -4  18   2       78.96       57.62      9.69 o 
  -3  18   2       55.10       52.14      7.71 o 
  -2  18   2     1377.40     1409.56     62.60 o 
  -1  18   2      130.09      126.08      7.52 o 
   0  18   2      693.78      742.97     40.43 o 
   1  18   2        8.74        9.95      3.97 o 
   2  18   2      324.97      350.84     17.38 o 
   3  18   2        0.07        0.01      4.59 o 
   4  18   2      100.31       71.95     12.95 o 
  -4  19   2        8.00       13.40      6.94 o 
  -3  19   2        1.32        1.89      4.31 o 
  -2  19   2        5.23        6.87      4.47 o 
  -1  19   2      108.68      116.31      7.62 o 
   0  19   2       12.87       15.31      4.19 o 
   1  19   2      181.31      173.83     10.45 o 
   2  19   2      545.31      590.95     38.20 o 
   3  19   2       34.28       38.50      8.07 o 
   4  19   2      104.04       80.03     12.70 o 
  -4  20   2        2.48        0.20      6.35 o 
  -3  20   2       65.26       60.78      7.94 o 
  -2  20   2        8.25        0.23      4.07 o 
  -1  20   2     2009.86     2059.36    101.90 o 
   0  20   2      106.56      107.06      8.18 o 
   1  20   2      762.34      789.71     45.54 o 
   2  20   2      534.23      507.50     30.13 o 
   3  20   2      137.95      125.49     12.56 o 
   4  20   2       17.96        8.25      7.30 o 
  -4  21   2      499.70      437.29     21.90 o 
  -3  21   2      399.11      418.44     19.28 o 
  -2  21   2       39.67       38.91      6.60 o 
  -1  21   2      211.10      219.20     12.99 o 
   0  21   2        1.44        0.35      3.52 o 
   1  21   2       13.52       20.05      5.39 o 
   2  21   2        6.44        3.83      5.61 o 
   3  21   2      429.08      463.64     30.98 o 
  -3  22   2        1.71        1.48      4.94 o 
  -2  22   2       45.87       39.34      6.77 o 
  -1  22   2      163.93      186.49     12.13 o 
   0  22   2      100.53       97.67      7.91 o 
   1  22   2      638.73      627.02     48.56 o 
   2  22   2        2.81        0.89      5.42 o 
   3  22   2        0.04        6.82      6.31 o 
  -3  23   2       42.31       39.03      7.53 o 
  -2  23   2       94.87       93.94      9.54 o 
  -1  23   2       24.25       21.98      5.84 o 
   0  23   2        4.86        1.42      4.43 o 
   1  23   2      189.83      183.60     12.49 o 
   2  23   2       25.89       30.80      8.25 o 
   3  23   2       76.47       66.40     10.55 o 
  -3  24   2        1.16       12.34      6.07 o 
  -2  24   2       75.45       83.72      9.20 o 
  -1  24   2      144.98      124.77     10.28 o 
   0  24   2      734.21      768.78     51.64 o 
   1  24   2        0.20        3.03      5.87 o 
   2  24   2      137.30      137.22     13.72 o 
  -2  25   2       58.56       52.37      8.36 o 
  -1  25   2        0.40        8.94      5.31 o 
   0  25   2       28.56       38.43      7.07 o 
   1  25   2      106.21      105.62     12.32 o 
   2  25   2      238.92      234.85     17.04 o 
  -2  26   2        3.36        3.58      5.86 o 
  -1  26   2       16.59       13.21      6.22 o 
   0  26   2       27.95       27.21      9.39 o 
   1  26   2      114.36      122.20     13.31 o 
   0  27   2       33.22       34.82     10.52 o 
  -5   0   3     1383.65     1242.06     61.25 o 
  -3   0   3     1631.51     1052.90    557.61 o 
  -1   0   3     1452.07     1424.49     43.09 o 
   1   0   3     3928.68     3737.96     60.06 o 
   3   0   3        0.22       -0.66      4.87 o 
   5   0   3     1230.13     1266.09     70.35 o 
  -6   1   3        1.38       -1.64      9.77 o 
  -5   1   3      926.59      948.21     38.66 o 
  -4   1   3     1060.88     1080.74     26.90 o 
  -3   1   3     2338.78     2375.05     21.06 o 
  -2   1   3      239.76      214.85      6.96 o 
  -1   1   3     2420.64     2742.57     42.76 o 
   0   1   3     1370.44     1379.31     31.02 o 
   1   1   3      169.81      107.62     31.20 o 
   2   1   3      804.90      802.66     27.85 o 
   3   1   3     1487.78     1378.71     29.32 o 
   4   1   3      286.38      306.94     14.70 o 
   5   1   3      231.10      232.14     15.34 o 
   6   1   3       20.66       12.29     12.45 o 
  -6   2   3      181.51      137.76     20.80 o 
  -5   2   3      182.10      193.43     20.54 o 
  -4   2   3     2097.05     1580.21    497.96 o 
  -3   2   3       77.91       70.19      4.23 o 
  -2   2   3      873.57      860.00     21.34 o 
  -1   2   3     4057.31     4189.63    109.31 o 
   0   2   3     6525.04     6739.42    267.38 o 
   1   2   3     4336.51     4244.49     51.87 o 
   2   2   3     2912.81     2948.89     36.15 o 
   3   2   3      621.08      630.47     14.29 o 
   4   2   3       79.66       87.54      9.28 o 
   5   2   3      148.64      163.91     13.52 o 
   6   2   3      100.53      105.89     20.16 o 
  -6   3   3       31.56       42.15     14.69 o 
  -5   3   3      899.11      918.65     39.26 o 
  -4   3   3     3464.84     3600.52     55.40 o 
  -3   3   3        9.96       11.37      2.19 o 
  -2   3   3     6849.81     6861.93    154.42 o 
  -1   3   3     1664.31     1682.62     34.11 o 
   0   3   3      340.65      360.04     16.50 o 
   1   3   3     8194.30     8308.67    221.40 o 
   2   3   3     8329.06     8389.12    148.02 o 
   3   3   3       96.16       88.21     10.34 o 
   4   3   3     1615.24     1636.58     38.24 o 
   5   3   3       34.44       35.32      9.78 o 
   6   3   3        9.54       19.54     16.08 o 
  -6   4   3      515.80      488.04     32.60 o 
  -5   4   3       13.49        9.18     10.08 o 
  -4   4   3        1.37        2.35      2.85 o 
  -3   4   3       75.67       83.70      4.02 o 
  -2   4   3     1134.67     1131.62     27.11 o 
  -1   4   3      830.63      881.46     23.86 o 
   0   4   3      831.69      878.48     24.45 o 
   1   4   3      173.34      188.86      5.30 o 
   2   4   3     3847.99     3775.36     62.99 o 
   3   4   3      200.81      192.65      8.88 o 
   4   4   3       28.34       25.90      6.82 o 
   5   4   3      127.65      127.99     14.34 o 
   6   4   3      227.62      225.92     20.76 o 
  -6   5   3       66.51       65.72     16.47 o 
  -5   5   3      172.73      159.03     19.23 o 
  -4   5   3        5.38        4.18      4.01 o 
  -3   5   3     2348.27     2360.77     49.39 o 
  -2   5   3     4556.69     4703.31     95.45 o 
  -1   5   3    11738.40    11578.28     95.08 o 
   0   5   3        8.36        9.14      2.22 o 
   1   5   3     1351.28     1466.45     34.32 o 
   2   5   3      797.72      828.81     20.76 o 
   3   5   3     1547.34     1550.68     48.09 o 
   4   5   3      106.94       89.77     11.88 o 
   5   5   3       21.54       21.41      8.60 o 
   6   5   3       20.65       27.63     10.68 o 
  -6   6   3       56.11       67.92     17.34 o 
  -5   6   3      628.76      617.65     32.32 o 
  -4   6   3       53.72       51.40      6.86 o 
  -3   6   3      365.38      374.94     11.16 o 
  -2   6   3       22.66       21.18      2.84 o 
  -1   6   3      599.39      483.34     13.59 o 
   0   6   3        0.23        1.70      1.30 o 
   1   6   3     2983.83     2942.39     59.10 o 
   2   6   3      510.98      469.48     17.13 o 
   3   6   3        0.19        3.84      3.59 o 
   4   6   3       16.95       18.91      7.29 o 
   5   6   3      114.47       94.51     13.21 o 
   6   6   3        3.82       19.00     11.09 o 
  -6   7   3        6.45       10.13     12.05 o 
  -5   7   3        2.09       11.58     10.55 o 
  -4   7   3      277.18      298.81     14.37 o 
  -3   7   3     2802.01     2777.95     59.39 o 
  -2   7   3     3004.50     3206.87     77.05 o 
  -1   7   3     4147.35     4190.14    114.54 o 
   0   7   3        0.04        1.41      1.50 o 
   1   7   3      445.94      381.45     37.24 o 
   2   7   3       65.42       56.57      4.99 o 
   3   7   3     1908.26     1979.83     54.03 o 
   4   7   3      164.30      158.56     11.35 o 
   5   7   3       32.69       41.31     10.00 o 
  -6   8   3      446.85      445.66     62.71 o 
  -5   8   3      263.56      272.99     23.43 o 
  -4   8   3      273.07      311.50     22.76 o 
  -3   8   3      598.50      561.83     33.03 o 
  -2   8   3     1690.52     1734.28     43.76 o 
  -1   8   3     3124.65     3107.38     86.39 o 
   0   8   3     6175.94     5907.82    195.37 o 
   1   8   3     1025.84      985.69     23.26 o 
   2   8   3      406.67      363.03     32.54 o 
   3   8   3       87.15       77.21     18.61 o 
   4   8   3        9.61        9.93      5.46 o 
   5   8   3      236.43      208.90     17.12 o 
  -6   9   3        2.77        4.10     11.94 o 
  -5   9   3      374.49      381.57     20.90 o 
  -4   9   3       15.90        7.50      5.09 o 
  -3   9   3      130.05       89.45     20.67 o 
  -2   9   3     1432.62     1483.11     53.14 o 
  -1   9   3        0.41       -0.14      1.77 o 
   0   9   3      534.73      519.96     26.12 o 
   1   9   3       14.48       15.48      2.16 o 
   2   9   3     1720.31     1797.60     58.63 o 
   3   9   3        4.24        2.06      3.91 o 
   4   9   3      595.68      624.16     35.82 o 
   5   9   3        1.87        3.13      8.02 o 
  -6  10   3      647.61      707.55     63.69 o 
  -5  10   3       59.67       57.40     11.34 o 
  -4  10   3      612.05      606.44     20.46 o 
  -3  10   3       13.95       14.94      4.40 o 
  -2  10   3      107.37      101.59      6.24 o 
  -1  10   3      341.46      313.20     25.45 o 
   0  10   3    15927.29    15467.60    557.15 o 
   1  10   3      135.47      119.01      4.37 o 
   2  10   3      422.74      409.94     16.22 o 
   3  10   3      140.37      147.96      9.98 o 
   4  10   3      274.08      244.68     13.80 o 
   5  10   3       89.45       68.78     14.29 o 
  -6  11   3      112.47      106.85     27.35 o 
  -5  11   3       87.12       96.48     13.42 o 
  -4  11   3      203.23      212.58     13.49 o 
  -3  11   3      708.64      678.89     30.88 o 
  -2  11   3       50.71       45.36      4.30 o 
  -1  11   3     1058.75      991.82     92.02 o 
   0  11   3      873.77      877.65     34.09 o 
   1  11   3        4.03        5.57      1.95 o 
   2  11   3       68.06       66.28      5.89 o 
   3  11   3        2.81        4.35      4.36 o 
   4  11   3      339.33      311.59     18.19 o 
   5  11   3       42.02       49.02     13.44 o 
  -5  12   3      468.55      488.25     24.55 o 
  -4  12   3        0.63       -0.63      5.05 o 
  -3  12   3      127.33      127.03      9.73 o 
  -2  12   3      176.83      188.68      8.39 o 
  -1  12   3     1757.78     1813.77     60.46 o 
   0  12   3      799.81      793.58     43.77 o 
   1  12   3     1885.20     1764.01     59.57 o 
   2  12   3      245.20      261.17     16.42 o 
   3  12   3      102.17      114.14      8.56 o 
   4  12   3       59.45       59.44     10.23 o 
   5  12   3      254.56      257.77     25.98 o 
  -5  13   3       39.84       42.13     10.55 o 
  -4  13   3      318.02      317.44     17.59 o 
  -3  13   3      507.16      524.83     16.44 o 
  -2  13   3      239.46      244.50     13.82 o 
  -1  13   3       47.07       36.95      3.94 o 
   0  13   3      368.51      367.40     58.04 o 
   1  13   3     1183.28     1212.33     51.26 o 
   2  13   3      158.62      202.34     12.13 o 
   3  13   3      376.18      403.21     18.56 o 
   4  13   3       22.01       33.49      8.77 o 
   5  13   3      176.22      160.29     20.03 o 
  -5  14   3       18.04       17.98      8.62 o 
  -4  14   3        1.77        4.00      5.59 o 
  -3  14   3      570.56      538.76     24.20 o 
  -2  14   3     1116.05     1121.80     57.47 o 
  -1  14   3      352.39      346.67     17.08 o 
   0  14   3     4241.98     4187.28    290.43 o 
   1  14   3     2439.60     2543.86    110.50 o 
   2  14   3      314.39      330.46     17.19 o 
   3  14   3       58.57       38.43      7.22 o 
   4  14   3      133.19      114.31     13.15 o 
   5  14   3        9.33       15.92     10.47 o 
  -5  15   3      164.43      157.92     17.29 o 
  -4  15   3      249.06      244.06     15.44 o 
  -3  15   3       53.48       53.04      7.40 o 
  -2  15   3      166.56      173.73     12.17 o 
  -1  15   3       27.42       27.35      3.99 o 
   0  15   3       50.35       54.41      7.05 o 
   1  15   3       97.65      102.38      7.79 o 
   2  15   3      407.16      443.42     20.25 o 
   3  15   3      134.06      108.71     10.35 o 
   4  15   3      511.84      456.10     22.94 o 
   5  15   3       80.20       73.74     12.95 o 
  -5  16   3      354.83      373.07     25.89 o 
  -4  16   3        2.58        5.44      5.46 o 
  -3  16   3       13.34       18.36      5.49 o 
  -2  16   3       61.46       65.07      6.65 o 
  -1  16   3      180.32      187.14      9.68 o 
   0  16   3      630.48      593.98     29.88 o 
   1  16   3       51.41       56.32      6.18 o 
   2  16   3      215.48      219.54     12.21 o 
   3  16   3        3.87        6.07      5.47 o 
   4  16   3        9.51        0.72      6.14 o 
  -5  17   3        2.45        5.81      8.05 o 
  -4  17   3       33.92       36.79      8.16 o 
  -3  17   3     1546.71     1474.23     64.40 o 
  -2  17   3     1065.01     1067.39     50.14 o 
  -1  17   3      141.97      147.83      7.74 o 
   0  17   3       35.58       41.75      5.21 o 
   1  17   3       93.91       84.08      8.49 o 
   2  17   3      575.24      560.62     18.99 o 
   3  17   3      409.65      408.54     17.70 o 
   4  17   3      122.28      101.86     13.48 o 
  -4  18   3       20.42       17.17      7.18 o 
  -3  18   3       15.18       12.32      5.77 o 
  -2  18   3        0.16        1.44      3.85 o 
  -1  18   3      528.11      499.43     24.29 o 
   0  18   3       37.85       36.64      4.92 o 
   1  18   3      548.72      529.16     17.88 o 
   2  18   3       24.09       19.85      6.16 o 
   3  18   3       14.68       13.45      5.94 o 
   4  18   3       10.21        2.18      6.99 o 
  -4  19   3      149.51      144.50     17.36 o 
  -3  19   3       58.55       52.71      8.15 o 
  -2  19   3        9.16        6.37      4.34 o 
  -1  19   3        0.74        1.55      3.30 o 
   0  19   3      153.23      167.58      9.18 o 
   1  19   3      228.02      229.92     13.02 o 
   2  19   3        6.59       13.34      5.75 o 
   3  19   3      796.87      749.94     31.33 o 
   4  19   3      113.44       77.93     12.78 o 
  -4  20   3        8.81       14.18      7.23 o 
  -3  20   3        8.32        3.66      5.54 o 
  -2  20   3       70.15       52.74      7.17 o 
  -1  20   3       15.19       14.08      4.25 o 
   0  20   3      313.25      324.41     17.18 o 
   1  20   3        8.28        7.96      5.33 o 
   2  20   3      269.73      273.27     15.21 o 
   3  20   3      127.10      107.38     11.91 o 
   4  20   3       46.44       35.96     10.10 o 
  -4  21   3      303.73      330.68     36.35 o 
  -3  21   3       17.71       14.23      6.77 o 
  -2  21   3      418.49      418.91     19.73 o 
  -1  21   3      385.42      362.40     31.09 o 
   0  21   3        2.93        3.70      4.67 o 
   1  21   3       59.77       50.94      8.43 o 
   2  21   3      464.55      470.37     19.57 o 
   3  21   3        6.31        2.64      6.26 o 
  -3  22   3       75.39       78.78     11.22 o 
  -2  22   3      156.22      144.89     11.49 o 
  -1  22   3        0.50        2.53      5.05 o 
   0  22   3       75.67       82.75     11.25 o 
   1  22   3        5.82        8.38      5.66 o 
   2  22   3      153.04      142.36     13.05 o 
   3  22   3        0.32        6.34      6.40 o 
  -3  23   3      135.21      129.90     17.12 o 
  -2  23   3       40.93       32.49      7.23 o 
  -1  23   3       38.64       20.57      7.98 o 
   0  23   3        5.11        4.32      6.46 o 
   1  23   3       16.90       15.91      6.91 o 
   2  23   3        6.85        8.79      6.43 o 
   3  23   3       78.61       78.90     11.37 o 
  -3  24   3       14.61       10.48      7.60 o 
  -2  24   3        0.00        0.03      5.81 o 
  -1  24   3      218.94      212.29     17.31 o 
   0  24   3        7.87        5.64      6.59 o 
   1  24   3      218.73      194.15     14.87 o 
   2  24   3        2.19        3.79      6.33 o 
  -2  25   3        1.57        1.65      7.36 o 
  -1  25   3       41.70       36.90      9.93 o 
   0  25   3       21.41       16.94      6.99 o 
   1  25   3       90.16      108.01     13.91 o 
   2  25   3      123.85      145.37     14.43 o 
  -1  26   3       28.05       40.66     10.90 o 
   0  26   3       43.56       32.17      8.92 o 
   1  26   3      132.17      118.94     13.21 o 
  -6   0   4      530.21      488.79     45.92 o 
  -4   0   4     1292.20     1320.68     35.42 o 
  -2   0   4     3449.90     3576.65     74.91 o 
   0   0   4     4716.22     4076.56    104.62 o 
   2   0   4      156.73      120.92      9.13 o 
   4   0   4      515.25      497.21     47.36 o 
  -6   1   4        3.75        8.78     11.12 o 
  -5   1   4      522.46      502.09     29.49 o 
  -4   1   4     1642.60     1652.45     33.62 o 
  -3   1   4      228.52      235.77      7.22 o 
  -2   1   4    10037.50    10720.10    207.08 o 
  -1   1   4     2054.84     2190.05     31.43 o 
   0   1   4      390.37      382.88      8.96 o 
   1   1   4        3.75        6.87      2.17 o 
   2   1   4      188.75      147.91     28.81 o 
   3   1   4        5.10        8.92      4.17 o 
   4   1   4      869.05      920.31     35.52 o 
   5   1   4      266.06      283.87     16.47 o 
   6   1   4       32.00       12.10     19.74 o 
  -6   2   4       30.74       46.36     14.80 o 
  -5   2   4      688.92      702.83     33.71 o 
  -4   2   4      130.46      131.03      8.81 o 
  -3   2   4     2351.62     1992.33    320.63 o 
  -2   2   4     1005.95     1042.47     17.81 o 
  -1   2   4     1886.70     1853.28     26.08 o 
   0   2   4     1078.63     1154.75     16.90 o 
   1   2   4     2752.33     2599.92     47.66 o 
   2   2   4     1458.06     1430.42     19.77 o 
   3   2   4      119.19      130.96      7.60 o 
   4   2   4       12.09        8.85      5.79 o 
   5   2   4      501.73      476.16     31.15 o 
   6   2   4       45.55       34.24     21.11 o 
  -6   3   4       20.44       42.40     19.03 o 
  -5   3   4      113.71      123.98     17.88 o 
  -4   3   4       87.03      102.48      8.02 o 
  -3   3   4     3315.22     3390.56     62.74 o 
  -2   3   4      586.50      645.91     14.63 o 
  -1   3   4      346.41      344.81      7.52 o 
   0   3   4     1188.37     1105.46     19.45 o 
   1   3   4     4753.67     3576.54   1074.52 o 
   2   3   4        6.82        3.79      2.29 o 
   3   3   4     2486.47     2041.66    375.52 o 
   4   3   4       22.84       17.29      6.30 o 
   5   3   4      728.82      764.22     35.08 o 
  -6   4   4      131.74      127.72     20.54 o 
  -5   4   4      814.92      837.46     59.75 o 
  -4   4   4       74.95       79.59      7.54 o 
  -3   4   4      446.39      479.05      9.89 o 
  -2   4   4     2961.48     3046.30     37.96 o 
  -1   4   4    13536.86    13758.30    207.05 o 
   0   4   4     3210.60     2948.94     74.97 o 
   1   4   4      402.31      331.33      7.56 o 
   2   4   4      247.22      243.03      7.82 o 
   3   4   4        6.86        6.26      3.66 o 
   4   4   4       56.46       56.80      8.21 o 
   5   4   4      325.65      358.04     27.87 o 
  -6   5   4       14.21        9.76     14.87 o 
  -5   5   4      231.00      204.18     20.93 o 
  -4   5   4      126.66      110.89      8.54 o 
  -3   5   4      613.51      622.06     11.79 o 
  -2   5   4     6124.55     5965.13    144.41 o 
  -1   5   4      818.34      986.01     16.95 o 
   0   5   4     2814.17     2901.10     76.75 o 
   1   5   4      127.58      131.21      5.00 o 
   2   5   4      916.96      928.26     30.43 o 
   3   5   4      247.99      241.85     10.14 o 
   4   5   4       40.86       26.15      7.52 o 
   5   5   4        3.96       -4.16      7.17 o 
  -6   6   4      308.36      325.22     28.27 o 
  -5   6   4       12.35        9.66     10.17 o 
  -4   6   4      625.17      617.64     17.39 o 
  -3   6   4      340.66      374.92      9.40 o 
  -2   6   4      370.23      362.86     10.92 o 
  -1   6   4     2030.43     2130.58     39.83 o 
   0   6   4     1167.63     1034.57     20.88 o 
   1   6   4       25.66       25.49      2.74 o 
   2   6   4     1955.62     1994.57     64.43 o 
   3   6   4        8.95       11.47      4.11 o 
   4   6   4       53.31       52.17      9.49 o 
   5   6   4       50.78       34.81     12.87 o 
  -6   7   4       13.22        7.57     11.32 o 
  -5   7   4      458.36      472.54     41.13 o 
  -4   7   4     2351.07     2275.31     70.30 o 
  -3   7   4       89.34       95.01      6.61 o 
  -2   7   4     2945.05     2909.19    108.92 o 
  -1   7   4      775.76      781.14     63.68 o 
   0   7   4      182.00      182.61      6.89 o 
   1   7   4     1002.05     1079.41     21.40 o 
   2   7   4     3242.35     3177.19     91.38 o 
   3   7   4      650.04      639.24     17.95 o 
   4   7   4      618.02      623.83     28.14 o 
   5   7   4       57.00       54.85     13.24 o 
  -6   8   4      348.27      399.57     35.60 o 
  -5   8   4       22.59       24.89      8.88 o 
  -4   8   4       91.67       87.81      7.65 o 
  -3   8   4       34.40       30.92      4.64 o 
  -2   8   4      871.69      872.71     21.27 o 
  -1   8   4     3522.46     3458.29    118.88 o 
   0   8   4     2276.99     2011.63    228.93 o 
   1   8   4     2573.13     2505.77     57.38 o 
   2   8   4       47.21       44.49      4.96 o 
   3   8   4       76.69       77.00      7.89 o 
   4   8   4       11.77        8.96      5.83 o 
   5   8   4        3.67        6.59      9.00 o 
  -6   9   4       42.54       62.27     16.86 o 
  -5   9   4      154.10      141.59     14.88 o 
  -4   9   4        4.98        5.96      4.97 o 
  -3   9   4      692.04      693.82     26.80 o 
  -2   9   4       20.71       26.58      5.58 o 
  -1   9   4       82.53       75.73      5.51 o 
   0   9   4      221.47      230.54     12.30 o 
   1   9   4     1572.51     1488.31    111.43 o 
   2   9   4      158.55      152.76      7.74 o 
   3   9   4     2099.51     2009.98     38.21 o 
   4   9   4       58.65       52.87      9.54 o 
   5   9   4      186.22      186.78     20.54 o 
  -6  10   4       20.07       13.72     12.49 o 
  -5  10   4      340.40      397.46     21.98 o 
  -4  10   4       88.81      102.73     10.49 o 
  -3  10   4      226.75      207.59     10.81 o 
  -2  10   4       46.44       42.55      4.12 o 
  -1  10   4       39.17       32.13      3.48 o 
   0  10   4     2571.76     2667.05     86.87 o 
   1  10   4     1968.49     2022.42     50.83 o 
   2  10   4      670.09      646.46     34.33 o 
   3  10   4        2.28        4.51      5.00 o 
   4  10   4       49.31       42.51      8.60 o 
   5  10   4        5.81       11.00      9.28 o 
  -6  11   4        1.02        3.87     11.79 o 
  -5  11   4        6.80        2.61      6.62 o 
  -4  11   4      960.74      935.30     38.40 o 
  -3  11   4     1410.71     1484.26     42.23 o 
  -2  11   4      344.32      343.05     13.69 o 
  -1  11   4      439.30      493.35     16.94 o 
   0  11   4      386.18      365.12     14.14 o 
   1  11   4      585.59      590.73     16.94 o 
   2  11   4        1.91        2.90      3.46 o 
   3  11   4      115.12      108.27     10.68 o 
   4  11   4      353.65      352.27     18.87 o 
   5  11   4       26.11       21.03      9.72 o 
  -5  12   4       19.64       10.42      8.03 o 
  -4  12   4      359.36      336.31     16.42 o 
  -3  12   4      157.96      159.95     11.20 o 
  -2  12   4       31.48       35.86      4.28 o 
  -1  12   4      272.47      266.51      9.76 o 
   0  12   4     7142.31     6859.91    176.01 o 
   1  12   4        3.60        4.04      2.25 o 
   2  12   4      296.64      267.20     18.39 o 
   3  12   4       31.45       36.67      6.50 o 
   4  12   4       10.56       24.30      7.61 o 
   5  12   4       18.13       14.78     10.10 o 
  -5  13   4       18.05       22.35      9.00 o 
  -4  13   4      463.43      450.55     33.17 o 
  -3  13   4      194.62      180.80     17.87 o 
  -2  13   4       64.17       54.89      5.16 o 
  -1  13   4       57.04       57.51      4.28 o 
   0  13   4       61.67       74.54      5.68 o 
   1  13   4      144.06      135.76      7.30 o 
   2  13   4       93.05      101.91      8.40 o 
   3  13   4      928.79      879.44     34.84 o 
   4  13   4      463.11      470.74     22.13 o 
   5  13   4      140.00      137.16     29.17 o 
  -5  14   4      114.53      118.79     15.50 o 
  -4  14   4      132.08      132.59     12.87 o 
  -3  14   4       73.13       73.39      9.05 o 
  -2  14   4        0.78        0.41      2.93 o 
  -1  14   4      957.74      855.14     83.17 o 
   0  14   4      976.27      974.59     31.12 o 
   1  14   4     1544.66     1472.94     70.46 o 
   2  14   4       87.13       79.18     10.18 o 
   3  14   4        4.47        9.42      5.03 o 
   4  14   4      151.42      141.49     14.32 o 
   5  14   4       55.79       45.75     13.76 o 
  -5  15   4        2.60       14.36      8.75 o 
  -4  15   4        3.76       12.68      6.60 o 
  -3  15   4      573.35      589.77     26.83 o 
  -2  15   4        0.41        0.65      3.54 o 
  -1  15   4      366.09      367.94     24.66 o 
   0  15   4        0.52       -2.40      2.95 o 
   1  15   4      356.27      348.48     20.19 o 
   2  15   4        9.30       13.01      4.84 o 
   3  15   4      473.14      511.55     20.87 o 
   4  15   4      178.71      150.87     14.79 o 
  -5  16   4      279.45      273.95     21.73 o 
  -4  16   4       59.27       66.78     10.43 o 
  -3  16   4      130.36      130.28     11.47 o 
  -2  16   4        2.98        3.85      4.13 o 
  -1  16   4      359.86      372.43     21.39 o 
   0  16   4       54.51       51.14      6.44 o 
   1  16   4      227.15      202.49     13.97 o 
   2  16   4      197.39      215.49     12.15 o 
   3  16   4       35.17       33.15      7.38 o 
   4  16   4       35.46       36.14      9.11 o 
  -5  17   4      186.50      181.83     22.73 o 
  -4  17   4      248.49      224.23     18.40 o 
  -3  17   4      338.82      317.78     16.58 o 
  -2  17   4      989.31     1044.79     52.68 o 
  -1  17   4      393.74      401.83     26.08 o 
   0  17   4      299.75      291.00     17.42 o 
   1  17   4        2.83       -1.27      3.86 o 
   2  17   4      252.48      261.12     14.17 o 
   3  17   4       71.95       74.36      9.61 o 
   4  17   4      173.11      167.27     15.88 o 
  -4  18   4       61.54       64.84     10.51 o 
  -3  18   4       42.66       45.27      8.58 o 
  -2  18   4      233.16      226.10     11.99 o 
  -1  18   4       17.58       22.36      5.80 o 
   0  18   4      243.78      245.81     12.18 o 
   1  18   4       10.55       11.84      5.26 o 
   2  18   4      745.15      755.42     51.48 o 
   3  18   4        3.77       -2.95      5.13 o 
   4  18   4        2.45        9.15      7.86 o 
  -4  19   4       63.21       49.30      9.50 o 
  -3  19   4        0.64        1.95      5.34 o 
  -2  19   4      775.54      805.48     50.92 o 
  -1  19   4       38.77       34.13     10.83 o 
   0  19   4       35.71       31.58      6.27 o 
   1  19   4        9.27       15.95      5.67 o 
   2  19   4      379.41      392.55     26.82 o 
   3  19   4       50.48       58.01      9.28 o 
   4  19   4       31.40       33.01     11.69 o 
  -4  20   4       53.70       40.47      9.43 o 
  -3  20   4      134.94      126.24     12.61 o 
  -2  20   4        1.99        2.29      6.02 o 
  -1  20   4      564.12      562.24     28.83 o 
   0  20   4        2.03        1.18      4.40 o 
   1  20   4      458.32      440.82     27.72 o 
   2  20   4        2.00        7.84      5.56 o 
   3  20   4        2.67        3.29      5.80 o 
  -4  21   4        1.20        0.45      6.37 o 
  -3  21   4      382.31      372.06     18.92 o 
  -2  21   4       35.52       37.93      9.21 o 
  -1  21   4      106.66      104.43     14.43 o 
   0  21   4        0.67        3.97      5.39 o 
   1  21   4       29.20       29.56      8.16 o 
   2  21   4        3.77        7.33      5.92 o 
   3  21   4      212.05      211.83     20.26 o 
  -3  22   4        3.24        6.98      7.46 o 
  -2  22   4       16.68       21.81      8.20 o 
  -1  22   4       91.49       83.21     11.70 o 
   0  22   4       30.26       32.14      8.39 o 
   1  22   4      176.60      197.35     20.50 o 
   2  22   4       98.71       87.80     11.15 o 
   3  22   4        3.99        4.21      6.22 o 
  -3  23   4      161.53      159.10     17.04 o 
  -2  23   4      303.52      302.86     35.56 o 
  -1  23   4       15.25       18.11      7.76 o 
   0  23   4       19.79        8.91      7.00 o 
   1  23   4        9.53        8.16      6.09 o 
   2  23   4        4.75        0.74      6.16 o 
  -2  24   4       10.46        0.34      9.21 o 
  -1  24   4       26.27       16.02      8.44 o 
   0  24   4      413.92      423.77     46.06 o 
   1  24   4       10.78        7.50      6.14 o 
   2  24   4        6.30       11.75      7.07 o 
  -2  25   4       98.09      111.58     20.79 o 
  -1  25   4       24.63       23.35      8.93 o 
   0  25   4       17.86       27.39      7.64 o 
   1  25   4       29.96       43.33      9.21 o 
  -1  26   4        0.56       -3.46      7.09 o 
   0  26   4        8.15        4.08      6.47 o 
  -5   0   5      843.50      859.55     52.89 o 
  -3   0   5      424.90      468.02     19.27 o 
  -1   0   5     3172.05     3108.98     48.72 o 
   1   0   5     1546.33     1440.74     95.58 o 
   3   0   5      528.75      549.80     35.35 o 
   5   0   5      456.17      452.14     39.31 o 
  -6   1   5        0.33        4.93     11.00 o 
  -5   1   5      319.79      331.51     29.44 o 
  -4   1   5       42.40       38.39      4.84 o 
  -3   1   5     1637.88     1671.50     31.58 o 
  -2   1   5        2.94        4.25      2.10 o 
  -1   1   5      401.30      425.23      9.00 o 
   0   1   5     2108.74     2171.55     36.84 o 
   1   1   5      764.80      723.71     18.60 o 
   2   1   5       51.87       58.25      5.23 o 
   3   1   5      456.20      442.92     19.60 o 
   4   1   5      143.61      169.85     16.42 o 
   5   1   5      520.62      507.18     32.74 o 
  -6   2   5      136.35      145.39     21.58 o 
  -5   2   5       53.53       75.27     15.43 o 
  -4   2   5      337.64      341.92     13.04 o 
  -3   2   5      111.04      101.15      5.12 o 
  -2   2   5      321.48      327.67      7.89 o 
  -1   2   5     5069.79     5098.63     73.48 o 
   0   2   5       18.23       57.67      3.84 o 
   1   2   5     3713.03     3947.00     85.68 o 
   2   2   5       50.92       55.05      4.66 o 
   3   2   5      149.72      148.90     10.79 o 
   4   2   5        1.48        0.99      5.73 o 
   5   2   5       44.13       43.12     11.52 o 
  -6   3   5       12.88       11.27     15.62 o 
  -5   3   5       33.99       32.65     12.18 o 
  -4   3   5      622.31      617.69     17.08 o 
  -3   3   5      571.23      611.71     13.27 o 
  -2   3   5     4098.51     4211.46    108.91 o 
  -1   3   5     3174.16     3403.57     30.16 o 
   0   3   5       38.46       40.29      3.24 o 
   1   3   5     2738.05     2826.47     69.99 o 
   2   3   5     2254.22     2259.63     51.89 o 
   3   3   5      889.13      914.40     36.87 o 
   4   3   5     2363.74     2445.10     90.71 o 
   5   3   5       45.03       38.42      9.78 o 
  -6   4   5      893.59      932.33     43.89 o 
  -5   4   5      132.98      138.65     18.52 o 
  -4   4   5      173.84      168.74      9.98 o 
  -3   4   5     1856.91     1827.46     35.82 o 
  -2   4   5       24.18       24.12      3.41 o 
  -1   4   5      270.96      279.79      8.18 o 
   0   4   5      465.80      413.37      9.21 o 
   1   4   5      304.60      253.67      7.97 o 
   2   4   5      358.73      341.52      9.71 o 
   3   4   5      431.26      433.17     14.77 o 
   4   4   5      441.26      425.57     30.43 o 
   5   4   5       23.60       28.71      9.05 o 
  -6   5   5       70.07       52.83     15.76 o 
  -5   5   5        1.63        3.99      9.80 o 
  -4   5   5        1.95       -2.25      3.78 o 
  -3   5   5      904.42      921.64     15.15 o 
  -2   5   5     2146.08     2320.01     59.11 o 
  -1   5   5     2709.84     2638.88     35.96 o 
   0   5   5      278.49      293.21      8.13 o 
   1   5   5       15.66       17.39      3.33 o 
   2   5   5       94.49      106.23      6.39 o 
   3   5   5      591.63      625.12     17.65 o 
   4   5   5      165.32      178.50     14.06 o 
   5   5   5      339.65      356.44     25.74 o 
  -6   6   5       50.09       57.23     16.77 o 
  -5   6   5      763.15      859.02     29.93 o 
  -4   6   5      242.24      246.95     11.89 o 
  -3   6   5      289.56      297.38      8.96 o 
  -2   6   5      116.67      133.88      5.85 o 
  -1   6   5      735.75      692.48     23.98 o 
   0   6   5      109.16      121.08      6.19 o 
   1   6   5     2409.93     2443.07     59.83 o 
   2   6   5        1.46        2.99      2.83 o 
   3   6   5       21.71       23.77      5.55 o 
   4   6   5      483.75      478.17     21.27 o 
   5   6   5       37.20       41.87     12.34 o 
  -6   7   5       11.08       20.90     13.48 o 
  -5   7   5      228.98      239.01     17.69 o 
  -4   7   5        2.04        2.92      3.59 o 
  -3   7   5     1517.97     1582.19     41.13 o 
  -2   7   5      355.77      331.55     24.21 o 
  -1   7   5      431.50      425.04     22.83 o 
   0   7   5       46.83       48.23      4.11 o 
   1   7   5      155.54      149.57      4.25 o 
   2   7   5      249.73      221.91     13.29 o 
   3   7   5     2172.67     2125.91     44.74 o 
   4   7   5      163.67      175.81     14.30 o 
   5   7   5      329.54      315.11     24.62 o 
  -6   8   5      748.65      793.52     72.32 o 
  -5   8   5       43.78       44.91     10.72 o 
  -4   8   5      270.72      270.69     15.33 o 
  -3   8   5       31.30       27.29      4.08 o 
  -2   8   5      135.81      136.64      6.15 o 
  -1   8   5      740.01      854.16     53.12 o 
   0   8   5     2802.09     2994.47    114.56 o 
   1   8   5      569.62      556.25     16.85 o 
   2   8   5     1801.79     1781.21     50.12 o 
   3   8   5      531.22      524.88     17.96 o 
   4   8   5      681.53      643.56     34.12 o 
   5   8   5      149.21      171.92     20.60 o 
  -6   9   5       35.49       40.43     15.79 o 
  -5   9   5       10.71       12.81      8.05 o 
  -4   9   5      825.18      819.43     24.96 o 
  -3   9   5        9.55       13.18      4.02 o 
  -2   9   5       14.06       10.18      2.61 o 
  -1   9   5       84.52       78.61      5.04 o 
   0   9   5       87.68       93.46      5.20 o 
   1   9   5       11.52       14.56      2.01 o 
   2   9   5      240.42      205.39      9.39 o 
   3   9   5        1.26        4.93      4.35 o 
   4   9   5      318.18      303.54     18.96 o 
   5   9   5      410.95      361.68     26.10 o 
  -6  10   5      155.07      165.16     23.89 o 
  -5  10   5      205.61      215.21     17.66 o 
  -4  10   5      747.89      733.57     22.39 o 
  -3  10   5        5.56        6.66      3.72 o 
  -2  10   5        1.24       -0.02      2.32 o 
  -1  10   5     1888.82     1869.80     57.06 o 
   0  10   5     1232.70     1194.50     46.59 o 
   1  10   5     2854.51     2931.12     56.83 o 
   2  10   5      235.03      253.90     10.07 o 
   3  10   5      267.31      263.12     14.51 o 
   4  10   5        1.74        2.68      5.35 o 
   5  10   5       69.39       59.34     14.36 o 
  -5  11   5       39.47       34.03      9.93 o 
  -4  11   5     1203.00     1192.38     32.43 o 
  -3  11   5     1147.00     1209.25     49.69 o 
  -2  11   5      207.31      197.48     14.64 o 
  -1  11   5      406.65      421.74     22.95 o 
   0  11   5      251.01      244.95      8.12 o 
   1  11   5        7.40        8.08      2.01 o 
   2  11   5      332.67      331.15     19.38 o 
   3  11   5      834.82      800.01     24.37 o 
   4  11   5       89.74       91.86     11.55 o 
   5  11   5       34.57       35.31     12.04 o 
  -5  12   5      136.80      154.14     16.67 o 
  -4  12   5        4.34       10.35      6.00 o 
  -3  12   5        9.31       14.39      4.65 o 
  -2  12   5      219.39      226.09      9.91 o 
  -1  12   5      635.87      627.53     19.01 o 
   0  12   5      470.51      478.52     21.38 o 
   1  12   5     2446.65     2473.65    100.35 o 
   2  12   5      257.83      250.46     13.69 o 
   3  12   5      341.50      327.86     19.66 o 
   4  12   5       48.99       50.51      9.71 o 
   5  12   5      143.86      158.41     38.88 o 
  -5  13   5      345.97      320.90     18.27 o 
  -4  13   5       83.32       98.19     10.95 o 
  -3  13   5     1070.55     1019.70     39.74 o 
  -2  13   5      117.79      112.96      7.91 o 
  -1  13   5      210.24      214.89     13.61 o 
   0  13   5       21.50       20.18      3.64 o 
   1  13   5       27.74       29.45      4.95 o 
   2  13   5      795.83      778.87     35.09 o 
   3  13   5     1018.53     1016.73     49.48 o 
   4  13   5      203.56      197.01     15.59 o 
  -5  14   5      110.62      111.73     13.20 o 
  -4  14   5      473.61      478.39     23.26 o 
  -3  14   5       34.78       30.19      5.93 o 
  -2  14   5      221.45      233.65     10.58 o 
  -1  14   5       12.95        7.57      3.42 o 
   0  14   5     1654.39     1624.97     65.20 o 
   1  14   5      254.25      241.44     15.50 o 
   2  14   5       61.40       66.52      7.63 o 
   3  14   5        0.74        0.58      4.88 o 
   4  14   5       21.19       27.85      8.01 o 
  -5  15   5       65.74       51.59     11.64 o 
  -4  15   5      416.82      387.33     30.46 o 
  -3  15   5        3.85        3.31      4.81 o 
  -2  15   5     1068.10     1042.41     44.76 o 
  -1  15   5       47.36       38.88      5.35 o 
   0  15   5       72.55       65.30      6.54 o 
   1  15   5      288.53      259.76     18.24 o 
   2  15   5      778.53      775.76     27.82 o 
   3  15   5        3.13        3.60      5.20 o 
   4  15   5      144.42      140.11     14.44 o 
  -5  16   5       20.87       28.19      9.07 o 
  -4  16   5      110.04      122.13     12.41 o 
  -3  16   5       41.72       45.04      9.21 o 
  -2  16   5       36.46       32.15      7.55 o 
  -1  16   5      281.60      294.19     18.25 o 
   0  16   5      216.50      214.49     15.89 o 
   1  16   5      117.45      123.85      9.20 o 
   2  16   5      424.74      438.89     28.54 o 
   3  16   5      156.98      145.93     12.03 o 
   4  16   5        0.22        1.23      6.58 o 
  -4  17   5      137.39      141.06     13.41 o 
  -3  17   5      320.01      312.26     41.28 o 
  -2  17   5      379.98      394.17     42.43 o 
  -1  17   5      229.03      218.28     14.17 o 
   0  17   5       37.66       42.59      6.35 o 
   1  17   5      166.62      146.78     10.19 o 
   2  17   5       60.53       65.46      8.57 o 
   3  17   5      522.57      517.72     21.67 o 
   4  17   5       45.88       33.43      9.38 o 
  -4  18   5      189.30      181.40     21.43 o 
  -3  18   5       24.31       13.88      6.90 o 
  -2  18   5      172.43      130.11     12.71 o 
  -1  18   5     1318.64     1362.59     64.64 o 
   0  18   5        0.22       -2.24      3.55 o 
   1  18   5      862.10      847.21     40.39 o 
   2  18   5      232.31      203.81     12.96 o 
   3  18   5       32.87       15.35      7.00 o 
   4  18   5        1.71       -3.51      6.40 o 
  -4  19   5        2.61        2.43      7.02 o 
  -3  19   5      495.27      489.59     49.51 o 
  -2  19   5      336.34      346.39     42.12 o 
  -1  19   5      453.21      482.71     33.17 o 
   0  19   5       85.27      101.97      9.21 o 
   1  19   5        3.46        1.70      4.63 o 
   2  19   5       77.12       73.36      9.23 o 
   3  19   5      150.11      138.37     12.82 o 
  -4  20   5      113.68      125.47     25.61 o 
  -3  20   5        7.69       12.68      7.33 o 
  -2  20   5       41.89       42.96      9.21 o 
  -1  20   5       66.78       63.87      8.65 o 
   0  20   5      467.88      481.72     20.05 o 
   1  20   5        1.35        3.82      4.87 o 
   2  20   5       72.35       81.28     10.00 o 
   3  20   5       11.14        1.29      6.26 o 
  -3  21   5       21.71       17.26      8.23 o 
  -2  21   5      516.83      541.65     71.40 o 
  -1  21   5       10.19        9.82      5.52 o 
   0  21   5        6.81        3.53      5.84 o 
   1  21   5       10.18        4.11      5.32 o 
   2  21   5       91.85       87.90     10.59 o 
   3  21   5       10.46        2.83      6.23 o 
  -3  22   5      122.88      106.70     14.54 o 
  -2  22   5       52.55       54.19     10.50 o 
  -1  22   5      132.87      120.59     13.10 o 
   0  22   5      435.45      468.78     29.52 o 
   1  22   5      108.05      112.50     11.32 o 
   2  22   5      125.60      119.01     12.29 o 
  -3  23   5      296.88      326.81     26.25 o 
  -2  23   5      183.67      186.08     21.14 o 
  -1  23   5      160.71      163.64     21.54 o 
   0  23   5       52.47       57.60     10.24 o 
   1  23   5       48.19       52.50      9.22 o 
   2  23   5        0.19        3.82      6.45 o 
  -2  24   5       10.61        3.24      6.99 o 
  -1  24   5      317.40      302.22     34.20 o 
   0  24   5       43.12       42.43      8.70 o 
   1  24   5      255.21      255.34     16.21 o 
  -1  25   5       72.51       71.81     12.31 o 
   0  25   5       65.37       64.15     10.30 o 
   1  25   5       39.54       44.56      9.30 o 
  -6   0   6      369.26      402.31     42.42 o 
  -4   0   6      306.62      297.81     12.16 o 
  -2   0   6       12.61       14.40      4.44 o 
   0   0   6    13132.50    13394.61    321.39 o 
   2   0   6      536.85      516.12     19.72 o 
   4   0   6     1377.78     1316.80     57.84 o 
  -6   1   6        0.02        0.35     10.86 o 
  -5   1   6        9.24        6.74     10.18 o 
  -4   1   6      107.40      118.27      6.12 o 
  -3   1   6      493.80      465.58      9.48 o 
  -2   1   6     2141.20     2189.57     45.07 o 
  -1   1   6      643.76      599.92     11.49 o 
   0   1   6      212.71      207.91      8.15 o 
   1   1   6       14.18       37.63      6.65 o 
   2   1   6       40.08       29.00      5.84 o 
   3   1   6      610.46      554.69     23.64 o 
   4   1   6     1783.33     1633.72     45.43 o 
   5   1   6       23.75       20.68      9.35 o 
  -6   2   6      117.91      112.62     20.10 o 
  -5   2   6      610.84      622.29     32.94 o 
  -4   2   6        0.47       -1.67      2.87 o 
  -3   2   6       14.92       17.22      3.15 o 
  -2   2   6       15.61       23.23      3.35 o 
  -1   2   6      126.93      108.24      5.37 o 
   0   2   6     2904.95     2836.33     36.25 o 
   1   2   6     7529.33     7487.53    152.78 o 
   2   2   6      110.57      116.01      7.29 o 
   3   2   6      335.23      326.54     18.65 o 
   4   2   6       12.93       14.79      7.61 o 
   5   2   6      222.20      192.84     19.99 o 
  -6   3   6        2.29       -9.39      9.39 o 
  -5   3   6      239.11      253.10     23.03 o 
  -4   3   6        1.12       -1.35      3.74 o 
  -3   3   6     2289.37     2314.33     44.47 o 
  -2   3   6       55.66       49.56      3.99 o 
  -1   3   6     5394.41     5239.44     77.18 o 
   0   3   6      244.31      307.23      8.41 o 
   1   3   6       89.46       85.52      5.88 o 
   2   3   6      311.54      305.79      9.84 o 
   3   3   6      825.00      837.12     32.47 o 
   4   3   6      201.01      193.94     17.03 o 
   5   3   6      342.74      341.76     24.62 o 
  -6   4   6      126.48      145.71     21.87 o 
  -5   4   6      379.11      414.62     27.71 o 
  -4   4   6       77.94       81.97      8.11 o 
  -3   4   6     1437.72     1501.91     31.59 o 
  -2   4   6     1361.78     1415.53     38.47 o 
  -1   4   6     1717.89     1732.85     20.92 o 
   0   4   6     2104.99     2169.99     25.51 o 
   1   4   6     1521.76     1442.70     29.09 o 
   2   4   6     1013.61      982.30     24.25 o 
   3   4   6       60.25       59.76      7.29 o 
   4   4   6      183.52      171.41     23.82 o 
   5   4   6      173.07      149.52     25.14 o 
  -6   5   6       61.89       43.32     20.71 o 
  -5   5   6      159.27      175.09     15.76 o 
  -4   5   6      237.93      221.53     11.36 o 
  -3   5   6        8.32        6.68      2.77 o 
  -2   5   6     1562.55     1554.39     35.27 o 
  -1   5   6     1531.29     1566.78     42.66 o 
   0   5   6      282.87      304.68      6.39 o 
   1   5   6      140.72      141.58      4.64 o 
   2   5   6      202.43      188.33      9.26 o 
   3   5   6     1038.23     1047.54     41.74 o 
   4   5   6      373.88      359.71     22.23 o 
   5   5   6       11.03        8.28      8.52 o 
  -6   6   6      474.20      522.38     34.42 o 
  -5   6   6       14.57        8.95      6.01 o 
  -4   6   6       92.53       87.59      8.41 o 
  -3   6   6      279.95      271.92     18.07 o 
  -2   6   6      484.27      490.04     13.80 o 
  -1   6   6        7.37       10.28      2.45 o 
   0   6   6      475.70      425.56     12.27 o 
   1   6   6        1.63        5.57      1.69 o 
   2   6   6      477.97      504.87     20.90 o 
   3   6   6     1032.89     1029.66     43.94 o 
   4   6   6        3.34        2.08      5.40 o 
   5   6   6       14.60        9.52     10.97 o 
  -6   7   6        3.33       21.68     13.54 o 
  -5   7   6        2.65        3.14      5.06 o 
  -4   7   6      421.26      446.74     15.73 o 
  -3   7   6      309.30      329.74     12.48 o 
  -2   7   6     2650.34     2788.86     91.83 o 
  -1   7   6      966.75     1042.85     27.79 o 
   0   7   6      247.53      263.04     13.86 o 
   1   7   6     1084.03     1083.64     31.72 o 
   2   7   6     6267.99     6365.41    246.38 o 
   3   7   6      661.86      674.80     19.27 o 
   4   7   6      622.91      643.14     24.50 o 
   5   7   6       14.75       22.53     13.19 o 
  -6   8   6       38.35       52.08     17.01 o 
  -5   8   6      694.55      687.35     19.64 o 
  -4   8   6      147.71      165.89     10.82 o 
  -3   8   6      103.35      104.74      7.21 o 
  -2   8   6       19.33       17.83      3.64 o 
  -1   8   6     1093.84     1130.46     29.73 o 
   0   8   6      801.96      820.38     30.78 o 
   1   8   6      214.05      189.42     28.46 o 
   2   8   6      767.72      793.22     27.74 o 
   3   8   6       33.17       26.27      5.89 o 
   4   8   6       47.17       53.72     11.83 o 
   5   8   6       21.93       23.24     13.46 o 
  -6   9   6       13.25       24.81     13.70 o 
  -5   9   6      197.08      205.26     12.14 o 
  -4   9   6      115.47      126.86      9.07 o 
  -3   9   6     2419.85     2359.03     78.37 o 
  -2   9   6        8.51       11.25      3.19 o 
  -1   9   6     1816.14     1825.28     59.12 o 
   0   9   6      492.98      489.04     17.76 o 
   1   9   6       25.22       25.10      3.39 o 
   2   9   6        6.90        3.64      3.24 o 
   3   9   6     1145.39     1147.35     25.73 o 
   4   9   6       36.98       37.58     10.64 o 
   5   9   6       24.67       15.78     10.58 o 
  -5  10   6      545.13      538.89     28.03 o 
  -4  10   6       80.57       76.93      7.75 o 
  -3  10   6        3.01        4.55      3.59 o 
  -2  10   6      282.09      269.29     12.48 o 
  -1  10   6        3.42        2.24      2.33 o 
   0  10   6      401.25      432.83     18.24 o 
   1  10   6      507.37      516.57     16.02 o 
   2  10   6      430.13      434.24     22.17 o 
   3  10   6      201.17      186.32     12.90 o 
   4  10   6        4.97        1.72      8.08 o 
   5  10   6      222.17      235.18     22.59 o 
  -5  11   6        1.56        4.57      6.26 o 
  -4  11   6      327.11      367.72     15.39 o 
  -3  11   6      353.10      391.82     31.38 o 
  -2  11   6      228.34      213.50     11.69 o 
  -1  11   6        1.85        2.32      2.41 o 
   0  11   6       38.93       32.89      4.57 o 
   1  11   6      399.82      373.57      8.54 o 
   2  11   6      827.65      833.38     26.85 o 
   3  11   6      473.86      490.45     19.51 o 
   4  11   6      172.19      181.78     15.01 o 
  -5  12   6       40.40       47.27      9.40 o 
  -4  12   6      882.98      939.81     51.54 o 
  -3  12   6        3.14        5.59      4.53 o 
  -2  12   6       26.77       20.54      4.60 o 
  -1  12   6      199.34      216.08      9.04 o 
   0  12   6     1819.97     1781.65     68.70 o 
   1  12   6      860.94      885.72     37.96 o 
   2  12   6     1087.77     1095.06     59.73 o 
   3  12   6       60.42       65.68      8.51 o 
   4  12   6       49.91       46.44      9.71 o 
  -5  13   6      111.20      134.85     13.87 o 
  -4  13   6      963.95      958.82     60.04 o 
  -3  13   6      677.17      647.13     46.73 o 
  -2  13   6      147.47      148.93      8.95 o 
  -1  13   6       36.61       27.70      4.59 o 
   0  13   6        6.29        4.92      2.76 o 
   1  13   6      658.70      669.70     38.94 o 
   2  13   6      305.45      297.04     14.91 o 
   3  13   6       44.75       44.10      7.71 o 
   4  13   6      157.97      165.31     15.05 o 
  -5  14   6      403.64      400.31     20.79 o 
  -4  14   6       56.16       41.90      9.57 o 
  -3  14   6       12.48       16.84      5.81 o 
  -2  14   6       55.25       53.30      6.60 o 
  -1  14   6      193.37      197.43      9.32 o 
   0  14   6      779.28      791.61     33.57 o 
   1  14   6      737.83      740.26     50.49 o 
   2  14   6      313.87      321.87     22.87 o 
   3  14   6      264.02      292.03     14.81 o 
   4  14   6       55.28       50.87     10.62 o 
  -5  15   6       63.44       68.25     12.60 o 
  -4  15   6        9.17       12.89      7.03 o 
  -3  15   6      864.62      814.37     44.81 o 
  -2  15   6       72.11       64.02      6.97 o 
  -1  15   6      474.04      478.78     24.00 o 
   0  15   6        0.00        0.88      2.85 o 
   1  15   6        0.54        1.44      3.66 o 
   2  15   6       25.70       21.60      5.69 o 
   3  15   6      309.80      311.49     15.44 o 
   4  15   6        0.44        0.17      6.64 o 
  -5  16   6       18.36       21.70      9.82 o 
  -4  16   6       12.49       15.28      7.55 o 
  -3  16   6       43.10       32.62      8.24 o 
  -2  16   6       39.08       42.63      6.37 o 
  -1  16   6      513.62      515.77     18.30 o 
   0  16   6      180.05      185.34      9.20 o 
   1  16   6      256.13      268.45     23.37 o 
   2  16   6       79.19       85.31      9.71 o 
   3  16   6       12.63        9.85      6.08 o 
   4  16   6       13.97       15.11      7.99 o 
  -4  17   6      155.14      136.38     19.68 o 
  -3  17   6       27.04       44.78      9.26 o 
  -2  17   6      169.92      188.85     15.36 o 
  -1  17   6      105.62      108.29      8.32 o 
   0  17   6       18.02       20.32      4.59 o 
   1  17   6        1.81        4.24      4.38 o 
   2  17   6      968.76      995.07     37.26 o 
   3  17   6      358.11      324.55     16.27 o 
  -4  18   6        0.81        5.00      6.76 o 
  -3  18   6      302.85      294.44     30.82 o 
  -2  18   6      243.47      262.09     25.04 o 
  -1  18   6      132.53      136.59      9.45 o 
   0  18   6      817.17      819.53     37.44 o 
   1  18   6      122.72      121.58      9.79 o 
   2  18   6      114.03      124.14     15.15 o 
   3  18   6        2.10       -3.79      5.41 o 
  -4  19   6       25.76       18.97     10.04 o 
  -3  19   6       97.87       87.66     12.74 o 
  -2  19   6      830.99      858.83     70.50 o 
  -1  19   6       19.83        9.37      5.26 o 
   0  19   6      208.38      202.58     13.48 o 
   1  19   6       30.47       28.61      6.44 o 
   2  19   6       75.36       73.60      9.13 o 
   3  19   6       35.61       35.96      8.26 o 
  -3  20   6       18.44       12.77      7.73 o 
  -2  20   6       31.85       32.81     10.93 o 
  -1  20   6      882.49      884.96     41.55 o 
   0  20   6       13.40       16.82      6.55 o 
   1  20   6      206.72      220.57     16.52 o 
   2  20   6       83.53       70.27      9.35 o 
   3  20   6        4.88        1.48      6.37 o 
  -3  21   6       94.71       91.91     14.39 o 
  -2  21   6        0.87        2.04      5.72 o 
  -1  21   6       47.28       45.42      7.93 o 
   0  21   6        6.11        7.81      6.01 o 
   1  21   6      136.83      134.31     13.17 o 
   2  21   6        0.01       -5.45      5.45 o 
  -3  22   6        1.03        5.11      8.32 o 
  -2  22   6        0.33        2.04      6.30 o 
  -1  22   6      118.76      135.59     12.10 o 
   0  22   6       74.16       78.49     10.74 o 
   1  22   6      576.91      609.18     21.47 o 
   2  22   6       18.24       24.66      7.48 o 
  -2  23   6       85.78       79.99     13.83 o 
  -1  23   6      102.92       89.38     24.39 o 
   0  23   6       22.46       19.98      7.05 o 
   1  23   6       81.09       79.37     10.56 o 
  -2  24   6      158.30      219.61     36.64 o 
  -1  24   6        0.49        0.40      6.85 o 
   0  24   6      422.88      428.02     21.83 o 
   1  24   6       39.67       42.68      8.98 o 
  -5   0   7      291.90      316.85     36.05 o 
  -3   0   7       32.17       43.33      5.88 o 
  -1   0   7      672.38      636.08     29.32 o 
   1   0   7     6701.67     6628.57    221.48 o 
   3   0   7       13.08       15.33      9.99 o 
   5   0   7      195.47      197.64     29.20 o 
  -6   1   7        6.37       14.97     12.13 o 
  -5   1   7      167.51      195.60     21.16 o 
  -4   1   7      152.12      152.21      6.99 o 
  -3   1   7     1196.63     1269.79     24.81 o 
  -2   1   7      416.41      433.50     11.83 o 
  -1   1   7       34.69       32.31      3.88 o 
   0   1   7      218.20      205.31      7.94 o 
   1   1   7      781.12      724.51     15.97 o 
   2   1   7        1.21        0.19      2.91 o 
   3   1   7      543.63      541.16     31.99 o 
   4   1   7       11.12       10.13      7.49 o 
   5   1   7       21.66       18.40      9.48 o 
  -6   2   7      460.87      475.88     32.68 o 
  -5   2   7      319.30      349.51     25.94 o 
  -4   2   7      580.86      603.17     12.33 o 
  -3   2   7      505.90      505.75     10.94 o 
  -2   2   7      573.65      466.17     53.42 o 
  -1   2   7      158.72      155.64      6.73 o 
   0   2   7     8250.67     8221.01    169.69 o 
   1   2   7     1859.72     1768.96     39.39 o 
   2   2   7       83.87       83.64      7.00 o 
   3   2   7        0.77       -1.31      5.16 o 
   4   2   7      134.47       92.63     14.45 o 
   5   2   7       21.64       18.11      9.73 o 
  -6   3   7        0.60       -0.89     11.20 o 
  -5   3   7      283.08      292.43     24.63 o 
  -4   3   7      923.24      952.13     26.66 o 
  -3   3   7        0.06       -0.97      2.39 o 
  -2   3   7     5339.31     5495.35    145.04 o 
  -1   3   7       26.96       25.89      3.62 o 
   0   3   7      297.97      272.28      8.86 o 
   1   3   7      258.74      248.80      9.59 o 
   2   3   7      290.64      285.26     13.03 o 
   3   3   7      288.66      272.12     17.55 o 
   4   3   7      409.35      392.11     23.65 o 
   5   3   7       17.05        7.98      8.33 o 
  -6   4   7      371.99      340.73     28.88 o 
  -5   4   7      302.98      306.91     16.84 o 
  -4   4   7        1.62        3.87      3.94 o 
  -3   4   7       71.06       66.13      5.38 o 
  -2   4   7      516.90      513.41     21.94 o 
  -1   4   7      116.24      119.39      6.65 o 
   0   4   7     3183.97     3098.64     45.12 o 
   1   4   7      768.75      753.66     15.69 o 
   2   4   7     1092.65     1091.82     24.32 o 
   3   4   7      140.61      131.98     11.14 o 
   4   4   7       36.39       24.27      8.47 o 
   5   4   7        3.34       -0.22      7.86 o 
  -6   5   7       14.44       -2.86     11.11 o 
  -5   5   7       14.87        7.99      5.84 o 
  -4   5   7       58.79       68.44      7.99 o 
  -3   5   7     1067.82     1039.29     24.99 o 
  -2   5   7      784.48      819.04     26.33 o 
  -1   5   7      597.22      584.18     13.26 o 
   0   5   7      163.62      174.74      5.81 o 
   1   5   7       55.72       51.40      5.00 o 
   2   5   7      351.51      334.21     14.00 o 
   3   5   7      546.95      520.19     19.67 o 
   4   5   7       36.94       34.97      9.89 o 
   5   5   7        3.63        6.92      7.93 o 
  -6   6   7       41.37       46.61     16.78 o 
  -5   6   7      761.59      769.53     24.80 o 
  -4   6   7       13.83       12.87      4.64 o 
  -3   6   7        4.47        7.09      3.15 o 
  -2   6   7        0.00        2.18      2.48 o 
  -1   6   7     2188.89     2209.52     62.74 o 
   0   6   7       53.80       63.87      4.09 o 
   1   6   7      643.22      618.54     16.68 o 
   2   6   7      267.60      257.34     12.56 o 
   3   6   7       21.92       22.27      6.52 o 
   4   6   7      125.95      120.18     14.81 o 
   5   6   7      137.57      130.20     23.36 o 
  -6   7   7       12.87       22.19     14.17 o 
  -5   7   7       78.77       86.16      9.03 o 
  -4   7   7       71.92       89.18      8.82 o 
  -3   7   7     1140.78     1185.79     38.52 o 
  -2   7   7     1227.97     1265.40     35.37 o 
  -1   7   7     1568.89     1602.60     45.29 o 
   0   7   7      802.19      793.18     17.18 o 
   1   7   7      508.66      508.24      8.63 o 
   2   7   7      115.81      108.98      8.15 o 
   3   7   7     1086.68     1062.20     33.54 o 
   4   7   7       12.04       13.65      7.68 o 
  -5   8   7       83.31       83.07      8.95 o 
  -4   8   7      442.83      430.67     21.70 o 
  -3   8   7       18.86       15.74      4.35 o 
  -2   8   7       33.36       40.11      4.68 o 
  -1   8   7     1277.77     1328.64     31.46 o 
   0   8   7     1065.44     1159.88     43.26 o 
   1   8   7       13.76       13.04      3.27 o 
   2   8   7     2068.11     2139.46     95.01 o 
   3   8   7       87.61       87.64     13.54 o 
   4   8   7        0.94        4.72      6.59 o 
  -5   9   7       17.47       20.97      6.06 o 
  -4   9   7     1409.59     1353.75     56.99 o 
  -3   9   7        9.42       14.43      4.42 o 
  -2   9   7     2486.25     2558.03     91.17 o 
  -1   9   7      353.44      365.41     11.35 o 
   0   9   7      499.58      536.69     15.30 o 
   1   9   7      102.43      101.75      6.25 o 
   2   9   7      131.38      141.65      8.25 o 
   3   9   7        1.14        2.89      4.74 o 
   4   9   7      196.41      210.36     23.24 o 
  -5  10   7       35.93       35.60      8.45 o 
  -4  10   7      729.03      679.77     37.12 o 
  -3  10   7       22.73       23.13      4.57 o 
  -2  10   7      786.69      791.68     32.90 o 
  -1  10   7      798.27      824.73     24.58 o 
   0  10   7     1369.56     1415.55     51.41 o 
   1  10   7      771.03      809.92     25.33 o 
   2  10   7       29.69       37.50      5.37 o 
   3  10   7        0.41       -2.31      4.14 o 
   4  10   7      128.09      110.81     18.82 o 
  -5  11   7        0.43       -1.73      5.41 o 
  -4  11   7      275.24      253.26     20.14 o 
  -3  11   7      193.01      200.76     10.82 o 
  -2  11   7       23.02       24.47      4.42 o 
  -1  11   7      106.25      118.66      6.44 o 
   0  11   7        3.73        1.92      2.93 o 
   1  11   7      129.55      148.88     10.86 o 
   2  11   7      975.29      998.60     40.08 o 
   3  11   7      233.91      224.92     14.22 o 
   4  11   7      332.70      363.12     50.43 o 
  -5  12   7      181.36      157.17     20.49 o 
  -4  12   7       88.72       91.31     10.97 o 
  -3  12   7      370.48      344.89     15.58 o 
  -2  12   7       41.07       27.31      5.12 o 
  -1  12   7     1083.44     1073.53     30.31 o 
   0  12   7       55.96       65.83      6.39 o 
   1  12   7       28.18       28.95      6.32 o 
   2  12   7      117.49      121.17      8.96 o 
   3  12   7        9.10        8.33      5.78 o 
   4  12   7        7.80       12.00      7.17 o 
  -5  13   7        0.71        3.28      7.14 o 
  -4  13   7      178.76      162.64     13.39 o 
  -3  13   7     1420.05     1394.49     80.73 o 
  -2  13   7       23.93       39.62      5.87 o 
  -1  13   7      594.70      592.62     18.16 o 
   0  13   7     1108.96     1166.41     39.76 o 
   1  13   7      102.15      111.01     11.76 o 
   2  13   7      209.32      219.36     12.65 o 
   3  13   7      174.12      179.83     12.29 o 
   4  13   7      213.44      232.83     17.33 o 
  -5  14   7      180.98      148.96     24.29 o 
  -4  14   7      163.87      152.10     13.27 o 
  -3  14   7        0.85       -1.92      3.83 o 
  -2  14   7      316.91      313.41     16.00 o 
  -1  14   7      472.91      463.19     21.93 o 
   0  14   7      849.60      845.87     28.69 o 
   1  14   7      313.07      327.19     21.82 o 
   2  14   7      204.22      186.75     13.56 o 
   3  14   7       16.72       18.69      6.41 o 
   4  14   7        0.25        6.30      7.09 o 
  -4  15   7      234.14      200.12     17.53 o 
  -3  15   7       48.24       41.60      7.63 o 
  -2  15   7      974.28     1007.32     47.86 o 
  -1  15   7      248.06      248.17     10.70 o 
   0  15   7      420.13      418.43     24.50 o 
   1  15   7      129.15      126.94     11.56 o 
   2  15   7      368.16      366.96     21.53 o 
   3  15   7        0.24        3.11      5.29 o 
  -4  16   7       65.90       57.06     10.75 o 
  -3  16   7        7.42        9.64      5.56 o 
  -2  16   7       35.33       32.38      6.00 o 
  -1  16   7       56.60       50.12      6.20 o 
   0  16   7       23.52       22.05      4.35 o 
   1  16   7        0.61        0.15      3.82 o 
   2  16   7      511.06      496.57     26.38 o 
   3  16   7        7.24        6.99      5.71 o 
  -4  17   7        7.10        8.79      7.23 o 
  -3  17   7      164.45      160.62     14.66 o 
  -2  17   7      603.95      560.26     22.26 o 
  -1  17   7      195.76      208.38     15.70 o 
   0  17   7      602.64      623.97     28.50 o 
   1  17   7     1096.12     1104.39     67.65 o 
   2  17   7      257.21      272.73     14.88 o 
   3  17   7      279.67      298.29     20.56 o 
  -4  18   7       33.24       54.30     11.49 o 
  -3  18   7       33.96       36.60      9.12 o 
  -2  18   7       40.22       28.46      6.92 o 
  -1  18   7        2.22        3.40      4.06 o 
   0  18   7       77.33       89.75      9.40 o 
   1  18   7      457.34      472.16     15.78 o 
   2  18   7        2.35        2.49      4.65 o 
   3  18   7      156.22      156.23     13.01 o 
  -3  19   7      221.26      197.24     23.70 o 
  -2  19   7      214.15      208.48     27.66 o 
  -1  19   7      350.80      316.22     15.29 o 
   0  19   7       54.25       55.46      9.66 o 
   1  19   7        5.05        6.06      5.12 o 
   2  19   7       60.61       61.46      8.58 o 
  -3  20   7        2.89       -2.16      6.43 o 
  -2  20   7        1.67        1.97      6.13 o 
  -1  20   7       12.60       13.58      6.01 o 
   0  20   7      246.69      260.42     26.28 o 
   1  20   7       87.34       99.29      9.57 o 
   2  20   7      592.25      574.88     23.36 o 
  -3  21   7       10.59        8.44      7.27 o 
  -2  21   7      137.65      107.77     13.24 o 
  -1  21   7        3.38       -2.35      5.12 o 
   0  21   7       33.59       31.28      8.79 o 
   1  21   7       20.59       18.01      6.50 o 
   2  21   7      216.58      221.26     21.82 o 
  -2  22   7        0.93        1.85      6.70 o 
  -1  22   7       74.76       60.01      9.21 o 
   0  22   7      491.59      510.68     28.62 o 
   1  22   7        4.86        1.78      5.61 o 
  -2  23   7        3.83        0.38      6.95 o 
  -1  23   7        0.47       -3.65      5.94 o 
   0  23   7      166.73      153.75     12.76 o 
   1  23   7       22.33       22.75     10.08 o 
  -6   0   8      624.96      559.90     50.57 o 
  -4   0   8      139.32      140.54     10.09 o 
  -2   0   8      954.56      976.20     35.56 o 
   0   0   8     3538.49     3403.26    101.47 o 
   2   0   8      163.51      185.50     14.22 o 
   4   0   8        0.52        6.88      9.37 o 
  -6   1   8        1.19       16.21     14.02 o 
  -5   1   8       74.96       51.16     14.85 o 
  -4   1   8      365.94      386.43     10.48 o 
  -3   1   8      371.42      377.04     11.47 o 
  -2   1   8        5.13        7.69      3.17 o 
  -1   1   8       25.53       27.38      3.97 o 
   0   1   8      383.97      375.33     12.20 o 
   1   1   8      139.23      162.52      8.80 o 
   2   1   8      163.05      172.46      9.81 o 
   3   1   8      474.34      464.20     22.83 o 
   4   1   8      220.19      207.51     18.47 o 
  -6   2   8      281.47      293.84     30.13 o 
  -5   2   8      618.91      676.58     34.33 o 
  -4   2   8      497.04      481.57     12.20 o 
  -3   2   8      137.21      131.47      7.14 o 
  -2   2   8      261.55      233.38      9.31 o 
  -1   2   8      525.63      526.61     12.51 o 
   0   2   8      693.07      699.11     23.10 o 
   1   2   8     1869.80     1754.43     59.31 o 
   2   2   8      263.09      289.70     12.16 o 
   3   2   8      687.35      666.32     26.95 o 
   4   2   8       68.30       62.53     12.18 o 
  -5   3   8      102.43       99.15     10.42 o 
  -4   3   8      205.17      206.20      9.26 o 
  -3   3   8     1631.47     1691.99     49.47 o 
  -2   3   8      133.43      129.62      7.54 o 
  -1   3   8       46.00       42.80      5.10 o 
   0   3   8        0.25       -0.59      2.30 o 
   1   3   8        0.57        2.15      3.05 o 
   2   3   8      231.60      207.08     12.09 o 
   3   3   8     1433.60     1436.20     38.95 o 
   4   3   8        2.86        8.37      6.88 o 
  -5   4   8      143.26      148.20     11.84 o 
  -4   4   8      274.14      287.75     12.13 o 
  -3   4   8      131.36      140.08      7.39 o 
  -2   4   8       58.56       57.35      5.36 o 
  -1   4   8     1799.25     1771.12     29.18 o 
   0   4   8      338.95      326.38     10.20 o 
   1   4   8     1492.49     1458.07     32.05 o 
   2   4   8        6.17        8.27      4.38 o 
   3   4   8      230.27      225.35     16.53 o 
   4   4   8      264.00      247.58     19.52 o 
  -5   5   8      385.50      368.51     20.24 o 
  -4   5   8       92.02       88.06      8.95 o 
  -3   5   8      180.54      185.58      8.13 o 
  -2   5   8     1010.40     1045.26     42.11 o 
  -1   5   8        0.77        1.21      2.82 o 
   0   5   8       40.59       36.72      4.40 o 
   1   5   8       55.69       60.27      5.77 o 
   2   5   8      620.21      614.36     25.48 o 
   3   5   8       88.23       96.08     10.29 o 
   4   5   8      195.58      189.66     18.15 o 
  -5   6   8        5.38        8.12      6.01 o 
  -4   6   8      235.77      219.94     12.46 o 
  -3   6   8       42.94       42.04      5.00 o 
  -2   6   8        7.64       10.36      3.24 o 
  -1   6   8     1930.49     1871.42     23.18 o 
   0   6   8     1417.65     1417.90     26.42 o 
   1   6   8       60.30       51.63      5.28 o 
   2   6   8      590.46      600.68     19.07 o 
   3   6   8       43.71       40.18      7.98 o 
   4   6   8        4.54        4.33      6.47 o 
  -5   7   8        3.21        0.08      5.41 o 
  -4   7   8      748.40      692.88     24.50 o 
  -3   7   8        8.99       14.16      3.97 o 
  -2   7   8     1451.92     1481.79     53.87 o 
  -1   7   8      626.81      644.69     14.76 o 
   0   7   8        1.68        2.21      1.95 o 
   1   7   8      113.84      105.34      6.68 o 
   2   7   8      193.71      197.03     11.56 o 
   3   7   8      370.94      396.29     18.02 o 
   4   7   8      271.27      280.60     20.75 o 
  -5   8   8      359.08      351.52     19.19 o 
  -4   8   8       15.19       15.20      6.19 o 
  -3   8   8      666.91      595.86     27.30 o 
  -2   8   8      723.92      769.27     24.77 o 
  -1   8   8     2243.45     2287.43     78.46 o 
   0   8   8      373.43      359.18     12.87 o 
   1   8   8     1237.49     1251.44     41.99 o 
   2   8   8      530.03      507.71     17.44 o 
   3   8   8      178.57      191.74     13.55 o 
   4   8   8        2.12       -5.18      6.63 o 
  -5   9   8       76.50       48.18      8.14 o 
  -4   9   8        0.32        1.75      4.94 o 
  -3   9   8     1053.43     1060.78     45.39 o 
  -2   9   8        8.78        6.69      3.17 o 
  -1   9   8     1251.69     1245.94     43.75 o 
   0   9   8       63.43       67.18      6.41 o 
   1   9   8      101.32       97.99      8.98 o 
   2   9   8        9.10        8.15      4.72 o 
   3   9   8      109.39      118.27     11.37 o 
   4   9   8        3.35       10.02     10.46 o 
  -5  10   8       76.95       69.24      9.40 o 
  -4  10   8      103.71       91.61     11.54 o 
  -3  10   8       45.23       43.26      6.29 o 
  -2  10   8      102.63      102.90      7.26 o 
  -1  10   8      571.96      575.68     20.55 o 
   0  10   8     1065.04     1114.39     45.66 o 
   1  10   8     1006.17      975.64     23.89 o 
   2  10   8      426.84      428.24     15.70 o 
   3  10   8       34.35       39.45      7.73 o 
   4  10   8       11.48       11.68     10.64 o 
  -5  11   8       24.02       25.88      7.94 o 
  -4  11   8      351.17      346.52     21.37 o 
  -3  11   8      221.22      212.72     10.22 o 
  -2  11   8      831.13      817.70     25.87 o 
  -1  11   8      604.66      608.23     20.24 o 
   0  11   8      225.06      241.51     10.36 o 
   1  11   8      278.01      279.21     26.22 o 
   2  11   8       82.36       99.30      8.81 o 
   3  11   8        8.38       15.51      7.23 o 
   4  11   8      138.79      127.41     19.74 o 
  -5  12   8       32.39       25.04      8.08 o 
  -4  12   8      616.45      589.70     41.51 o 
  -3  12   8        6.45        9.23      5.26 o 
  -2  12   8       18.07       18.21      4.53 o 
  -1  12   8        1.66        2.07      2.85 o 
   0  12   8        7.05        8.96      3.98 o 
   1  12   8      382.67      403.82     17.06 o 
   2  12   8      458.65      478.34     16.10 o 
   3  12   8       44.49       45.49     12.91 o 
   4  12   8       56.75       49.24     15.12 o 
  -5  13   8        2.65        4.27      6.88 o 
  -4  13   8      362.60      370.70     22.57 o 
  -3  13   8      311.03      312.23     15.42 o 
  -2  13   8     1560.50     1509.00     51.85 o 
  -1  13   8      461.87      484.21     17.22 o 
   0  13   8      235.80      240.21     12.29 o 
   1  13   8     1322.43     1472.72    118.66 o 
   2  13   8       12.83        7.08      4.51 o 
   3  13   8      112.11      104.85     15.80 o 
  -4  14   8       26.26       30.82      8.12 o 
  -3  14   8       32.94       25.33      6.47 o 
  -2  14   8      187.19      170.28     17.56 o 
  -1  14   8       94.02       94.47      6.95 o 
   0  14   8      509.21      547.04     21.38 o 
   1  14   8      962.09     1066.50     70.68 o 
   2  14   8       21.59       23.18      5.14 o 
   3  14   8      135.08      139.52     12.57 o 
  -4  15   8       10.96       15.13      6.80 o 
  -3  15   8      444.97      442.74     28.88 o 
  -2  15   8       35.01       38.65      6.39 o 
  -1  15   8     1159.91     1142.18     30.63 o 
   0  15   8       98.29      116.30     10.90 o 
   1  15   8       17.49       16.35      7.22 o 
   2  15   8       10.25        7.97      4.55 o 
   3  15   8      162.39      161.61     12.22 o 
  -4  16   8       95.77       92.57     11.64 o 
  -3  16   8       38.20       40.08      8.01 o 
  -2  16   8      208.31      203.91     11.44 o 
  -1  16   8      493.53      516.08     24.28 o 
   0  16   8       16.33       23.16      8.19 o 
   1  16   8        5.69       12.79      7.83 o 
   2  16   8       91.72       98.53      8.54 o 
   3  16   8       24.70       22.03      6.91 o 
  -4  17   8       94.49       93.96     20.34 o 
  -3  17   8       76.78       62.92      9.38 o 
  -2  17   8      249.50      239.70     17.18 o 
  -1  17   8       45.22       48.56      6.06 o 
   0  17   8      316.43      378.73     39.64 o 
   1  17   8      205.21      213.44     20.63 o 
   2  17   8      337.98      348.98     19.65 o 
  -3  18   8        3.17       -2.63      4.83 o 
  -2  18   8       64.34       62.91      8.95 o 
  -1  18   8       19.34       11.73      4.28 o 
   0  18   8      374.08      464.54     55.41 o 
   1  18   8        0.00        5.83      7.41 o 
   2  18   8       16.41       28.20      9.44 o 
  -3  19   8        1.61        0.53      6.68 o 
  -2  19   8      315.58      305.08     15.98 o 
  -1  19   8      206.26      207.16     14.45 o 
   0  19   8      336.20      353.25     30.58 o 
   1  19   8       21.73       32.76     11.76 o 
   2  19   8        3.10        5.22      4.91 o 
  -3  20   8       21.80       15.70      8.04 o 
  -2  20   8        2.35       -1.77      5.64 o 
  -1  20   8      574.55      574.27     28.81 o 
   0  20   8       67.46       77.33      8.35 o 
   1  20   8      422.13      495.01     26.36 o 
  -2  21   8        0.55       -4.66      6.20 o 
  -1  21   8      121.74      117.89     11.06 o 
   0  21   8       54.01       45.56      7.47 o 
   1  21   8        6.42        3.37      8.30 o 
  -1  22   8       25.47       28.65      7.44 o 
   0  22   8        6.64        9.65      5.90 o 
  -3   0   9      854.79      863.28     33.45 o 
  -1   0   9      523.65      545.78     19.31 o 
   1   0   9     2268.81     2014.99    129.15 o 
   3   0   9      317.94      312.16     28.19 o 
  -5   1   9      111.19      108.41     25.08 o 
  -4   1   9      370.58      349.81     11.74 o 
  -3   1   9     2693.07     2665.13     34.78 o 
  -2   1   9      354.34      347.71     11.83 o 
  -1   1   9        8.02        9.33      3.27 o 
   0   1   9        4.00        4.65      3.36 o 
   1   1   9        7.87       22.02      4.91 o 
   2   1   9      549.90      577.30     17.45 o 
   3   1   9      465.56      479.25     23.94 o 
   4   1   9      227.32      206.74     18.93 o 
  -5   2   9      327.38      295.78     25.05 o 
  -4   2   9      888.06      851.69     19.84 o 
  -3   2   9      273.98      285.53     10.80 o 
  -2   2   9     1365.96     1340.27     28.02 o 
  -1   2   9      284.43      257.48     10.42 o 
   0   2   9     1417.64     1344.86     42.69 o 
   1   2   9      170.20      177.59      9.61 o 
   2   2   9      769.02      771.86     22.82 o 
   3   2   9       62.14       59.36     10.52 o 
   4   2   9        0.02        0.45      6.30 o 
  -5   3   9       35.44       32.01      8.16 o 
  -4   3   9      687.93      645.76     18.25 o 
  -3   3   9      230.34      239.43     10.01 o 
  -2   3   9      115.88      118.30      7.89 o 
  -1   3   9      705.74      674.98     16.27 o 
   0   3   9      150.58      158.91      8.42 o 
   1   3   9      167.46      174.05      9.52 o 
   2   3   9     1156.15     1132.52     29.18 o 
   3   3   9       34.85       29.76      8.32 o 
   4   3   9      368.83      335.04     22.97 o 
  -5   4   9      155.56      175.44     21.42 o 
  -4   4   9       69.87       71.72      7.06 o 
  -3   4   9     2088.02     1991.42     33.96 o 
  -2   4   9      897.60      898.46     18.34 o 
  -1   4   9       19.69       21.58      4.41 o 
   0   4   9      767.89      727.01     19.51 o 
   1   4   9       23.00       19.31      4.44 o 
   2   4   9      884.92      882.61     48.66 o 
   3   4   9      185.10      174.24     15.71 o 
   4   4   9       74.90       73.26     13.53 o 
  -5   5   9       25.46       24.35      7.89 o 
  -4   5   9       68.42       54.50      7.18 o 
  -3   5   9      376.74      346.06     11.79 o 
  -2   5   9      769.20      754.52     17.08 o 
  -1   5   9     1199.17     1210.14     25.17 o 
   0   5   9       75.01       64.44      5.86 o 
   1   5   9       44.52       40.94      5.55 o 
   2   5   9       41.12       37.26      6.79 o 
   3   5   9      580.60      570.68     25.89 o 
   4   5   9      157.52      150.10     17.00 o 
  -5   6   9      671.23      706.51     25.59 o 
  -4   6   9       79.93       74.81      9.71 o 
  -3   6   9        0.35        3.94      3.24 o 
  -2   6   9       91.61       96.01      7.33 o 
  -1   6   9      733.51      714.40     15.52 o 
   0   6   9      143.05      131.78      7.58 o 
   1   6   9      421.27      432.71     17.44 o 
   2   6   9       15.56       14.29      5.12 o 
   3   6   9      184.75      162.08     15.13 o 
   4   6   9        4.04        6.33      7.98 o 
  -5   7   9       13.51       16.48      7.05 o 
  -4   7   9       92.55       95.46     10.81 o 
  -3   7   9      192.62      184.07      9.51 o 
  -2   7   9      189.31      205.47      9.79 o 
  -1   7   9     3788.54     3660.49     66.15 o 
   0   7   9      329.23      307.49     10.10 o 
   1   7   9       62.58       66.29      6.10 o 
   2   7   9     1379.28     1359.95     46.32 o 
   3   7   9      579.53      544.65     27.22 o 
   4   7   9       71.79       76.50     13.86 o 
  -5   8   9       97.85       99.65     13.46 o 
  -4   8   9      143.79      149.65     14.55 o 
  -3   8   9      398.77      386.64     13.62 o 
  -2   8   9       16.34       20.21      4.60 o 
  -1   8   9      107.14       97.55      6.88 o 
   0   8   9       29.75       30.00      5.59 o 
   1   8   9      498.89      455.95     13.38 o 
   2   8   9      106.92      112.39      9.86 o 
   3   8   9       12.74       16.10      6.58 o 
   4   8   9        3.18       -6.93      6.93 o 
  -5   9   9        8.59       11.06      6.16 o 
  -4   9   9        7.31        1.66      5.05 o 
  -3   9   9        0.72        1.48      3.45 o 
  -2   9   9     1933.30     1921.05     73.85 o 
  -1   9   9        4.10        7.14      3.37 o 
   0   9   9      294.58      296.06     12.75 o 
   1   9   9       22.09        8.13      5.72 o 
   2   9   9      215.58      211.94     12.11 o 
   3   9   9       10.15        9.15      6.04 o 
  -5  10   9      253.33      213.05     14.59 o 
  -4  10   9        8.23        7.04      4.83 o 
  -3  10   9        4.75       10.07      4.53 o 
  -2  10   9      226.05      227.50      9.70 o 
  -1  10   9      499.77      481.51     13.13 o 
   0  10   9     1749.74     1759.77     49.04 o 
   1  10   9       55.66       51.98     11.63 o 
   2  10   9      242.33      236.47     12.28 o 
   3  10   9        0.24        1.39      5.35 o 
  -5  11   9       79.59       75.58     10.54 o 
  -4  11   9       90.47       86.11      9.34 o 
  -3  11   9      430.42      443.62     21.60 o 
  -2  11   9      338.31      362.81     16.27 o 
  -1  11   9      356.93      368.74     13.15 o 
   0  11   9       21.35       13.16      4.88 o 
   1  11   9       37.29       43.10     11.44 o 
   2  11   9       17.67       18.62      5.08 o 
   3  11   9       87.22       92.41     12.07 o 
  -4  12   9        4.45        6.79      5.09 o 
  -3  12   9       84.62       81.93     11.31 o 
  -2  12   9      132.31      129.38      7.74 o 
  -1  12   9      131.98      145.58      7.96 o 
   0  12   9       16.03       17.51      5.13 o 
   1  12   9     1686.09     1676.38     50.98 o 
   2  12   9       12.45       15.06      8.60 o 
   3  12   9       11.68        7.63      6.94 o 
  -4  13   9        1.43       -2.34      4.94 o 
  -3  13   9      222.96      230.33     14.22 o 
  -2  13   9       49.45       38.26      5.89 o 
  -1  13   9      473.48      493.68     18.56 o 
   0  13   9        0.20        0.97      4.36 o 
   1  13   9       55.51       43.07     16.63 o 
   2  13   9       74.74       78.65     21.23 o 
   3  13   9        2.44        3.00      6.38 o 
  -4  14   9      205.09      208.97     15.62 o 
  -3  14   9       19.36       15.80      6.04 o 
  -2  14   9      227.44      232.45     12.05 o 
  -1  14   9      219.49      213.88      9.42 o 
   0  14   9      647.13      728.12     35.05 o 
   1  14   9     1137.07     1137.98     62.85 o 
   2  14   9       24.21       37.47     16.90 o 
   3  14   9       35.50       31.51      8.52 o 
  -4  15   9      149.77      176.81     18.43 o 
  -3  15   9       84.57       79.92     11.01 o 
  -2  15   9      715.19      757.33     32.86 o 
  -1  15   9       17.65       15.67      4.24 o 
   0  15   9        1.63       -1.16      5.69 o 
   1  15   9       42.21       55.79     13.52 o 
   2  15   9       35.82       29.94     15.21 o 
  -4  16   9       28.23       23.18     10.15 o 
  -3  16   9      125.79      121.07     12.09 o 
  -2  16   9       47.61       51.35      7.40 o 
  -1  16   9        2.82        3.68      3.64 o 
   0  16   9      219.63      243.90     26.83 o 
   1  16   9      271.95      292.41     33.61 o 
   2  16   9      170.74      199.01     32.58 o 
  -3  17   9      296.97      276.62     16.48 o 
  -2  17   9      275.95      273.89     21.68 o 
  -1  17   9      300.06      318.76     12.52 o 
   0  17   9      145.79      144.51     15.59 o 
   1  17   9       15.33       18.92      9.34 o 
   2  17   9       50.96       35.67     12.75 o 
  -3  18   9        2.00        5.01      5.58 o 
  -2  18   9       51.94       49.96      7.61 o 
  -1  18   9      131.90      133.13      9.40 o 
   0  18   9       10.12        7.96      7.64 o 
   1  18   9      237.69      267.21     21.56 o 
   2  18   9       15.50       17.63     11.31 o 
  -2  19   9       89.02       97.52     10.60 o 
  -1  19   9      186.12      182.48     10.90 o 
   0  19   9       88.50       95.92     14.23 o 
   1  19   9        0.04        0.45      7.64 o 
  -2  20   9       79.68       63.75      9.52 o 
  -1  20   9      138.11      127.21     12.88 o 
   0  20   9      266.55      281.08     35.83 o 
   1  20   9        3.63        7.45      9.18 o 
  -1  21   9       10.59       15.91      6.60 o 
   0  21   9       18.82       13.47      9.50 o 
  -4   0  10     1103.70     1023.52     38.40 o 
  -2   0  10     2103.43     2134.29     60.44 o 
   0   0  10     1447.39     1460.29     67.44 o 
   2   0  10      945.25      905.09     42.51 o 
  -5   1  10        0.88       14.50     15.15 o 
  -4   1  10      850.51      810.91     21.79 o 
  -3   1  10       99.10      109.11      8.06 o 
  -2   1  10     1484.02     1487.10     24.71 o 
  -1   1  10      907.41      883.88     19.76 o 
   0   1  10      229.70      221.79     11.06 o 
   1   1  10      173.37      181.13     10.14 o 
   2   1  10      206.72      192.76     12.92 o 
   3   1  10       70.26       59.59     11.27 o 
  -5   2  10      211.24      191.79     21.56 o 
  -4   2  10      474.93      441.12     14.54 o 
  -3   2  10      215.24      209.90     10.25 o 
  -2   2  10      285.76      287.11     11.50 o 
  -1   2  10       72.65       76.85      7.31 o 
   0   2  10      226.53      225.84     16.39 o 
   1   2  10       10.37       10.19      4.01 o 
   2   2  10      272.21      282.69     16.37 o 
   3   2  10       13.12       14.07      7.79 o 
  -5   3  10        2.66        5.34      7.20 o 
  -4   3  10        2.90        7.11      4.17 o 
  -3   3  10     1593.35     1567.34     27.98 o 
  -2   3  10      126.71      125.99      8.54 o 
  -1   3  10     2194.48     2212.63     47.68 o 
   0   3  10      826.56      760.45     19.55 o 
   1   3  10      141.95      135.10      9.27 o 
   2   3  10      267.53      258.08     14.52 o 
   3   3  10      413.73      385.90     22.45 o 
  -5   4  10      215.12      206.96     18.25 o 
  -4   4  10       97.42      102.39     10.10 o 
  -3   4  10      185.35      194.41     10.07 o 
  -2   4  10      131.13      132.13      8.73 o 
  -1   4  10     1222.28     1214.37     22.96 o 
   0   4  10      209.90      183.70      9.63 o 
   1   4  10      554.62      522.24     17.45 o 
   2   4  10        1.24        4.68      4.71 o 
   3   4  10        0.88        5.07      6.50 o 
  -5   5  10        5.12        2.31      7.18 o 
  -4   5  10      616.51      590.31     25.85 o 
  -3   5  10      737.12      707.02     18.59 o 
  -2   5  10     1404.21     1347.18     23.76 o 
  -1   5  10       12.86       10.09      4.09 o 
   0   5  10      574.41      573.90     15.20 o 
   1   5  10        0.13       -1.33      3.02 o 
   2   5  10      439.31      467.70     18.59 o 
   3   5  10      453.40      444.91     23.84 o 
  -5   6  10       79.13       87.22     14.46 o 
  -4   6  10       16.87       19.32      6.72 o 
  -3   6  10        0.00        3.60      3.83 o 
  -2   6  10        0.29        1.21      3.16 o 
  -1   6  10       12.55       11.90      4.10 o 
   0   6  10     1319.49     1293.82     28.56 o 
   1   6  10       24.18       24.78      4.97 o 
   2   6  10      489.64      467.79     18.50 o 
   3   6  10       28.28       33.37      9.39 o 
  -5   7  10      217.08      227.33     34.42 o 
  -4   7  10      239.39      203.99     17.04 o 
  -3   7  10      236.93      224.15     12.51 o 
  -2   7  10     1390.11     1330.68     28.58 o 
  -1   7  10      241.51      246.86     10.15 o 
   0   7  10        4.64        8.68      3.63 o 
   1   7  10      201.19      191.51     14.06 o 
   2   7  10      138.04      161.96     11.82 o 
   3   7  10      153.57      137.58     14.69 o 
  -5   8  10      325.38      354.24     30.62 o 
  -4   8  10      309.22      319.85     19.61 o 
  -3   8  10     1210.67     1147.76     25.89 o 
  -2   8  10       81.45       81.80      7.56 o 
  -1   8  10        2.42        4.51      3.38 o 
   0   8  10     1213.82     1215.29     18.63 o 
   1   8  10      414.96      415.81     25.06 o 
   2   8  10       39.86       37.63      6.82 o 
   3   8  10        0.41       -2.94      5.25 o 
  -4   9  10      446.89      450.75     29.06 o 
  -3   9  10      175.11      155.16     12.17 o 
  -2   9  10        4.26        4.15      3.76 o 
  -1   9  10       82.36       91.33      7.14 o 
   0   9  10       14.61       21.62      5.40 o 
   1   9  10        0.43        3.61      6.29 o 
   2   9  10       80.81       73.09      8.20 o 
   3   9  10       95.23      110.44     11.83 o 
  -4  10  10        0.57        4.47      5.82 o 
  -3  10  10        6.65       11.13      5.39 o 
  -2  10  10       44.09       45.64      6.29 o 
  -1  10  10      450.53      458.29     13.12 o 
   0  10  10      381.23      376.04     15.26 o 
   1  10  10     1696.60     1710.43     51.51 o 
   2  10  10      114.17      108.52     10.26 o 
   3  10  10       48.25       42.09      8.56 o 
  -4  11  10      201.56      192.21     13.01 o 
  -3  11  10       61.80       67.93      8.08 o 
  -2  11  10      517.30      492.56     18.03 o 
  -1  11  10       68.07       74.59      6.47 o 
   0  11  10       25.57       26.10      6.06 o 
   1  11  10       16.14       25.77      9.69 o 
   2  11  10      106.45      107.89     19.14 o 
   3  11  10        3.37        5.24      5.77 o 
  -4  12  10      334.53      328.95     15.76 o 
  -3  12  10        1.32        4.23      4.10 o 
  -2  12  10       12.90       12.16      4.43 o 
  -1  12  10       53.93       54.41      6.00 o 
   0  12  10     1566.66     1675.02     45.27 o 
   1  12  10       93.39       91.47     15.61 o 
   2  12  10      201.06      237.84     44.59 o 
  -4  13  10       13.04        6.37      5.96 o 
  -3  13  10       42.01       34.48      7.54 o 
  -2  13  10      356.29      362.32     18.16 o 
  -1  13  10        5.26        1.13      3.40 o 
   0  13  10      135.38      151.16     14.83 o 
   1  13  10        6.08       11.15     10.70 o 
   2  13  10       14.77       20.19     14.76 o 
  -4  14  10       39.29       88.64     26.44 o 
  -3  14  10        3.31       10.64      6.02 o 
  -2  14  10        1.27        3.74      4.36 o 
  -1  14  10       20.11       14.89      4.40 o 
   0  14  10      356.51      360.88     25.95 o 
   1  14  10      256.35      277.00     33.35 o 
   2  14  10       31.35       45.48     17.37 o 
  -3  15  10      274.06      281.30     19.91 o 
  -2  15  10       15.29       15.07      5.33 o 
  -1  15  10      163.26      176.05     16.43 o 
   0  15  10       36.84       41.62     18.38 o 
   1  15  10        7.50        6.55     11.89 o 
   2  15  10       71.24       53.48     19.30 o 
  -3  16  10        0.12        3.43      5.42 o 
  -2  16  10      122.92      125.41     11.34 o 
  -1  16  10      175.90      192.69     20.07 o 
   0  16  10      200.16      188.78     31.36 o 
   1  16  10      333.10      333.54     37.44 o 
  -3  17  10       44.93       44.43      9.02 o 
  -2  17  10      328.89      364.48     18.43 o 
  -1  17  10      201.63      198.16     15.38 o 
   0  17  10        3.08       -2.95      8.25 o 
   1  17  10        8.18       20.07     13.81 o 
  -2  18  10       14.58       15.11      5.88 o 
  -1  18  10       16.92       29.86      8.31 o 
   0  18  10      205.42      202.22     28.67 o 
   1  18  10        3.72        0.27     13.64 o 
  -1  19  10        5.16        8.32      6.55 o 
   0  19  10       13.67       16.02      9.30 o 
  -3   0  11       11.81       15.85      8.35 o 
  -1   0  11     1251.42     1219.16     37.54 o 
   1   0  11     1248.90     1149.03     75.95 o 
   3   0  11       56.58       60.98     16.99 o 
  -4   1  11      163.74      155.06     11.06 o 
  -3   1  11      635.24      653.05     20.08 o 
  -2   1  11      330.29      326.68     12.76 o 
  -1   1  11      526.89      525.06     16.29 o 
   0   1  11       48.01       51.67      6.87 o 
   1   1  11        0.83        4.66      3.85 o 
   2   1  11        5.90        4.83      6.10 o 
   3   1  11      186.61      182.99     17.48 o 
  -4   2  11      564.11      546.67     18.05 o 
  -3   2  11       31.84       38.19      6.88 o 
  -2   2  11      225.34      226.44     11.81 o 
  -1   2  11      227.28      242.66     11.46 o 
   0   2  11      101.69      108.66      9.03 o 
   1   2  11       12.48       12.84      4.77 o 
   2   2  11       39.24       37.57      7.73 o 
   3   2  11       18.43       17.62      8.66 o 
  -4   3  11      439.84      449.97     16.62 o 
  -3   3  11        4.72       -2.01      4.01 o 
  -2   3  11     1426.99     1469.77     36.53 o 
  -1   3  11      134.55      128.45      9.35 o 
   0   3  11      137.06      135.89      9.93 o 
   1   3  11        0.20        1.70      3.80 o 
   2   3  11       16.12       16.54      6.38 o 
   3   3  11       78.44       74.73     12.83 o 
  -4   4  11      317.74      311.08     15.54 o 
  -3   4  11        4.92        5.59      4.56 o 
  -2   4  11       88.12       94.82      8.18 o 
  -1   4  11        2.64        3.55      3.72 o 
   0   4  11      478.39      476.21     16.25 o 
   1   4  11      166.20      167.47     10.76 o 
   2   4  11      527.09      536.57     21.85 o 
   3   4  11       29.65       36.64     10.27 o 
  -4   5  11       77.45       64.61      9.01 o 
  -3   5  11       91.74       83.92      9.02 o 
  -2   5  11      316.95      308.81     13.66 o 
  -1   5  11      749.99      756.82     23.09 o 
   0   5  11       42.34       40.38      5.99 o 
   1   5  11       42.73       51.79      6.84 o 
   2   5  11       23.73       20.19      6.48 o 
   3   5  11      187.15      195.40     19.58 o 
  -4   6  11       25.54       15.10      6.80 o 
  -3   6  11       72.04       68.42      8.46 o 
  -2   6  11      183.10      165.90     10.93 o 
  -1   6  11     1050.66     1059.60     22.51 o 
   0   6  11        0.00        4.13      3.45 o 
   1   6  11      501.68      545.38     18.70 o 
   2   6  11        0.08       -1.43      4.74 o 
   3   6  11      170.46      167.84     24.06 o 
  -4   7  11      121.96      116.76     14.55 o 
  -3   7  11      564.77      561.52     19.14 o 
  -2   7  11      497.55      482.53     16.63 o 
  -1   7  11      177.86      174.55      9.61 o 
   0   7  11      481.41      463.33     14.03 o 
   1   7  11        9.98       10.27      4.84 o 
   2   7  11       16.39       19.92      6.03 o 
  -4   8  11      157.74      159.11     16.31 o 
  -3   8  11        6.93        3.97      4.61 o 
  -2   8  11        1.10        6.66      4.34 o 
  -1   8  11       46.67       41.93      5.85 o 
   0   8  11      154.79      166.44      8.43 o 
   1   8  11       41.89       45.97      6.48 o 
   2   8  11      310.36      359.63     16.00 o 
  -4   9  11      211.19      193.88     17.63 o 
  -3   9  11      126.76      112.00     11.28 o 
  -2   9  11      441.00      451.96     16.16 o 
  -1   9  11       69.54       66.53      7.17 o 
   0   9  11      179.73      198.58     12.41 o 
   1   9  11        1.50        1.32      6.43 o 
   2   9  11       19.95       21.60      6.07 o 
  -4  10  11        1.75        1.79      6.65 o 
  -3  10  11        1.08       -0.78      4.47 o 
  -2  10  11        8.35       14.50      5.14 o 
  -1  10  11       94.82       99.59      7.97 o 
   0  10  11      632.12      671.33     20.95 o 
   1  10  11      456.21      460.42     50.01 o 
   2  10  11       49.89       62.56     14.31 o 
  -4  11  11      149.06      138.77     13.21 o 
  -3  11  11      850.92      846.42     26.83 o 
  -2  11  11       13.51       10.27      5.37 o 
  -1  11  11      107.49       99.54      8.03 o 
   0  11  11       21.97       22.31      6.61 o 
   1  11  11       15.07       14.90      8.73 o 
   2  11  11       97.52      112.66     18.38 o 
  -3  12  11       65.21       56.11      7.75 o 
  -2  12  11        2.06        3.73      4.32 o 
  -1  12  11       37.35       36.37      9.42 o 
   0  12  11        0.47       -2.34      4.84 o 
   1  12  11      966.66     1056.07     44.20 o 
   2  12  11        2.70        1.93      7.86 o 
  -3  13  11      348.61      338.25     17.75 o 
  -2  13  11      380.12      392.37     16.96 o 
  -1  13  11       20.84       16.90      7.54 o 
   0  13  11       47.90       43.50     12.98 o 
   1  13  11        4.72        5.75     11.35 o 
  -3  14  11       45.70       38.23      9.39 o 
  -2  14  11       37.61       24.90      6.60 o 
  -1  14  11       36.37       36.61      9.82 o 
   0  14  11      272.29      281.42     37.03 o 
   1  14  11       54.44       36.97     17.25 o 
  -2  15  11      183.01      161.16     12.16 o 
  -1  15  11       10.75        5.38      6.99 o 
   0  15  11      166.92      171.32     32.08 o 
   1  15  11        5.95        9.40     13.31 o 
  -2  16  11        2.32        1.13      4.97 o 
  -1  16  11      196.87      190.11     18.18 o 
   0  16  11      267.96      276.97     38.45 o 
  -1  17  11       77.38       94.28     14.16 o 
  -4   0  12      114.74       94.83     13.78 o 
  -2   0  12        4.06        6.92      6.72 o 
   0   0  12      498.95      540.35     26.38 o 
   2   0  12      652.81      557.53     36.64 o 
  -4   1  12       16.31       14.82      5.56 o 
  -3   1  12      256.21      259.02     14.14 o 
  -2   1  12      441.21      450.20     18.33 o 
  -1   1  12      368.42      379.31     16.07 o 
   0   1  12        3.94        2.05      4.16 o 
   1   1  12        0.38        1.84      3.97 o 
   2   1  12       96.34       99.31     13.15 o 
  -4   2  12        6.70        0.25      4.77 o 
  -3   2  12       11.44       12.45      5.34 o 
  -2   2  12      102.22      104.45     10.59 o 
  -1   2  12      198.01      201.22     12.49 o 
   0   2  12      211.66      218.56     12.62 o 
   1   2  12      772.39      831.74     25.99 o 
   2   2  12       86.53      105.26     13.27 o 
  -4   3  12       27.27       22.79      6.14 o 
  -3   3  12      230.64      226.11     13.73 o 
  -2   3  12        5.99        4.88      4.55 o 
  -1   3  12      695.67      668.17     22.38 o 
   0   3  12       54.20       57.82      7.84 o 
   1   3  12       26.94       32.90      6.50 o 
   2   3  12        8.74       15.23      6.52 o 
  -4   4  12       16.81       12.46      5.88 o 
  -3   4  12        9.16        1.65      4.43 o 
  -2   4  12      190.25      197.20     12.12 o 
  -1   4  12      223.21      237.65     13.14 o 
   0   4  12       40.69       47.36      7.16 o 
   1   4  12      441.10      438.90     16.82 o 
   2   4  12       39.98       49.20      9.06 o 
  -4   5  12        6.43        5.09      5.62 o 
  -3   5  12        0.69        2.83      4.46 o 
  -2   5  12      552.52      567.33     22.09 o 
  -1   5  12      302.97      318.36     14.69 o 
   0   5  12      101.95      114.08      9.68 o 
   1   5  12       75.77       85.93      9.86 o 
   2   5  12      125.66      127.21     12.15 o 
  -4   6  12      110.14      113.73     12.93 o 
  -3   6  12      184.49      196.03     13.10 o 
  -2   6  12       80.40       79.00      8.77 o 
  -1   6  12       19.66       22.77      5.52 o 
   0   6  12      609.75      595.34     18.52 o 
   1   6  12       20.98       31.42      6.78 o 
   2   6  12      154.43      176.94     15.52 o 
  -3   7  12      224.72      221.25     13.72 o 
  -2   7  12       95.81       89.22      9.36 o 
  -1   7  12      139.77      136.22      9.96 o 
   0   7  12      105.96       99.33      8.75 o 
   1   7  12       82.32       87.19      9.22 o 
   2   7  12      219.39      236.35     14.76 o 
  -3   8  12        0.32       -1.87      4.47 o 
  -2   8  12       18.52       12.41      4.91 o 
  -1   8  12      115.76      118.64      9.36 o 
   0   8  12        2.86        6.10      4.08 o 
   1   8  12      440.82      481.57     16.35 o 
   2   8  12       73.39       77.65      9.60 o 
  -3   9  12      287.50      273.99     16.48 o 
  -2   9  12        6.76        8.92      5.16 o 
  -1   9  12      190.80      203.70     11.22 o 
   0   9  12      183.57      183.30     15.94 o 
   1   9  12        6.24       13.65      8.79 o 
  -3  10  12      311.59      346.03     17.92 o 
  -2  10  12       42.20       42.48      7.24 o 
  -1  10  12       89.15       86.31      8.03 o 
   0  10  12      147.31      130.40     12.90 o 
   1  10  12      460.83      492.56     41.61 o 
  -3  11  12      301.49      295.63     17.26 o 
  -2  11  12        7.40        2.55      5.03 o 
  -1  11  12        6.51        1.70      3.85 o 
   0  11  12       42.34       41.30      8.82 o 
   1  11  12       25.63       27.62     10.78 o 
  -2  12  12        0.44       -1.30      4.04 o 
  -1  12  12      202.37      199.63     15.86 o 
   0  12  12      232.40      248.04     24.46 o 
   1  12  12        1.42        5.00      8.85 o 
  -2  13  12       31.84       26.12      6.91 o 
  -1  13  12       85.72       68.15     12.86 o 
   0  13  12       32.75       19.06     16.63 o 
  -1  14  12      108.73      130.63     16.08 o 
   0  14  12       57.82       57.93     23.48 o 
  -3   0  13      167.14      171.83     25.44 o 
  -1   0  13       57.02       55.63     11.96 o 
   1   0  13      924.10      978.36     75.16 o 
  -3   1  13       93.60      132.74     11.90 o 
  -2   1  13      372.86      381.23     17.83 o 
  -1   1  13      129.44      140.33     11.84 o 
   0   1  13      123.89      148.12     11.78 o 
   1   1  13       13.08       23.48      6.38 o 
  -3   2  13      138.10      137.97     12.04 o 
  -2   2  13        6.72        4.10      4.97 o 
  -1   2  13       90.83       96.60     11.96 o 
   0   2  13      901.68      943.72     37.71 o 
   1   2  13      259.78      265.49     14.46 o 
  -3   3  13        1.38       -1.57      4.64 o 
  -2   3  13      431.46      408.96     18.36 o 
  -1   3  13      154.52      167.34     12.36 o 
   0   3  13       16.79       11.05      5.31 o 
   1   3  13        2.90       14.86      5.57 o 
  -3   4  13        1.36        1.80      5.03 o 
  -2   4  13        4.69        8.90      5.06 o 
  -1   4  13       10.79       11.14      5.53 o 
   0   4  13      198.33      205.56     13.01 o 
   1   4  13       60.63       69.64      9.90 o 
  -3   5  13      230.29      203.59     13.84 o 
  -2   5  13      376.56      369.70     16.14 o 
  -1   5  13      635.55      643.36     21.34 o 
   0   5  13      123.24      138.29     11.12 o 
   1   5  13        3.13        5.14      5.36 o 
  -3   6  13      340.04      376.52     17.06 o 
  -2   6  13       44.40       39.09      7.42 o 
  -1   6  13      129.36      138.23     10.61 o 
   0   6  13        4.84        7.00      4.82 o 
   1   6  13      115.24      124.56     11.62 o 
  -3   7  13      229.38      251.14     15.04 o 
  -2   7  13       20.90       18.29      5.99 o 
  -1   7  13      347.22      334.09     14.48 o 
   0   7  13        1.13        0.72      4.09 o 
   1   7  13       26.43       31.11      7.03 o 
  -2   8  13       32.92       25.84      6.60 o 
  -1   8  13       23.92       20.47      5.68 o 
   0   8  13      266.43      282.27     12.15 o 
  -2   9  13      452.91      461.84     17.90 o 
  -1   9  13       50.87       39.80      6.76 o 
   0   9  13       90.74      110.75     12.82 o 
  -2  10  13        1.42        1.12      4.96 o 
  -1  10  13        2.39       -2.57      4.16 o 
   0  10  13      512.59      554.26     27.48 o 
  -1  11  13       55.95       60.66     10.60 o 
  -2   0  14       71.81       82.44     15.10 o 
   0   0  14       99.15       99.17     15.69 o 
  -2   1  14      337.43      347.03     17.86 o 
  -1   1  14      356.48      419.26     18.71 o 
   0   1  14      111.07      130.15     11.92 o 
  -2   2  14       15.62       19.15      6.76 o 
  -1   2  14      162.59      165.03     13.14 o 
  -1   3  14       46.57       47.28      8.40 o 
  -1   4  14       99.54      110.51     11.30 o 
                                                 
